# Supplementary material for: A Naturally-Derived Compound Schisandrin B Enhanced Light Sensation in the pde6c Zebrafish Model of Retinal Degeneration
Source: PLoS One. 2016 Mar 1;11(3):e0149663. doi: 10.1371/journal.pone.0149663 (PMC4773124; doi:10.1371/journal.pone.0149663)
Supplement: S1 File — (ZIP) [file pone.0149663.s004.zip]

Archive with 5 entries (5 files):
- 20140605.xls
- 20140608.xls
- 20140607.xls
- 20140605 WTPde6cE3 sample list.txt
- 20140606.xls
