# Supplementary material for: A Naturally-Derived Compound Schisandrin B Enhanced Light Sensation in the pde6c Zebrafish Model of Retinal Degeneration
Source: PLoS One. 2016 Mar 1;11(3):e0149663. doi: 10.1371/journal.pone.0149663 (PMC4773124; doi:10.1371/journal.pone.0149663)
Supplement: S1 File — (ZIP) [file pone.0149663.s004.zip › 20140605 WTPde6cE3 sample list.txt]

Location	Animal	Genotype	treatment
w001	zebrafish01	empty	empty
w002	zebrafish02	empty	empty
w003	zebrafish03	empty	empty
w004	zebrafish04	empty	empty
w005	zebrafish05	empty	empty
w006	zebrafish06	empty	empty
w007	zebrafish07	empty	empty
w008	zebrafish08	empty	empty
w009	zebrafish09	empty	empty
w010	zebrafish10	empty	empty
w011	zebrafish11	empty	empty
w012	zebrafish12	empty	empty
w013	zebrafish13	WT	WT
w014	zebrafish14	Pde6c	Pde6c
w015	zebrafish15	WT	WT
w016	zebrafish16	Pde6c	Pde6c
w017	zebrafish17	WT	WT
w018	zebrafish18	Pde6c	Pde6c
w019	zebrafish19	WT	WT
w020	zebrafish20	Pde6c	Pde6c
w021	zebrafish21	WT	WT
w022	zebrafish22	Pde6c	Pde6c
w023	zebrafish23	WT	WT
w024	zebrafish24	Pde6c	Pde6c
w025	zebrafish25	Pde6c	Pde6c
w026	zebrafish26	WT	WT
w027	zebrafish27	Pde6c	Pde6c
w028	zebrafish28	WT	WT
w029	zebrafish29	Pde6c	Pde6c
w030	zebrafish30	WT	WT
w031	zebrafish31	Pde6c	Pde6c
w032	zebrafish32	WT	WT
w033	zebrafish33	Pde6c	Pde6c
w034	zebrafish34	WT	WT
w035	zebrafish35	Pde6c	Pde6c
w036	zebrafish36	WT	WT
w037	zebrafish37	WT	WT
w038	zebrafish38	Pde6c	Pde6c
w039	zebrafish39	WT	WT
w040	zebrafish40	Pde6c	Pde6c
w041	zebrafish41	WT	WT
w042	zebrafish42	Pde6c	Pde6c
w043	zebrafish43	WT	WT
w044	zebrafish44	Pde6c	Pde6c
w045	zebrafish45	WT	WT
w046	zebrafish46	Pde6c	Pde6c
w047	zebrafish47	WT	WT
w048	zebrafish48	Pde6c	Pde6c
w049	zebrafish49	Pde6c	Pde6c
w050	zebrafish50	WT	WT
w051	zebrafish51	Pde6c	Pde6c
w052	zebrafish52	WT	WT
w053	zebrafish53	Pde6c	Pde6c
w054	zebrafish54	WT	WT
w055	zebrafish55	Pde6c	Pde6c
w056	zebrafish56	WT	WT
w057	zebrafish57	Pde6c	Pde6c
w058	zebrafish58	WT	WT
w059	zebrafish59	Pde6c	Pde6c
w060	zebrafish60	WT	WT
w061	zebrafish61	WT	WT
w062	zebrafish62	Pde6c	Pde6c
w063	zebrafish63	WT	WT
w064	zebrafish64	Pde6c	Pde6c
w065	zebrafish65	WT	WT
w066	zebrafish66	Pde6c	Pde6c
w067	zebrafish67	WT	WT
w068	zebrafish68	Pde6c	Pde6c
w069	zebrafish69	WT	WT
w070	zebrafish70	Pde6c	Pde6c
w071	zebrafish71	WT	WT
w072	zebrafish72	Pde6c	Pde6c
w073	zebrafish73	Pde6c	Pde6c
w074	zebrafish74	WT	WT
w075	zebrafish75	Pde6c	Pde6c
w076	zebrafish76	WT	WT
w077	zebrafish77	Pde6c	Pde6c
w078	zebrafish78	WT	WT
w079	zebrafish79	Pde6c	Pde6c
w080	zebrafish80	WT	WT
w081	zebrafish81	empty	empty
w082	zebrafish82	empty	empty
w083	zebrafish83	empty	empty
w084	zebrafish84	empty	empty
w085	zebrafish85	empty	empty
w086	zebrafish86	empty	empty
w087	zebrafish87	empty	empty
w088	zebrafish88	empty	empty
w089	zebrafish89	empty	empty
w090	zebrafish90	empty	empty
w091	zebrafish91	empty	empty
w092	zebrafish92	empty	empty
w093	zebrafish93	empty	empty
w094	zebrafish94	empty	empty
w095	zebrafish95	empty	empty
w096	zebrafish96	empty	empty
