# Supplementary material for: A Naturally-Derived Compound Schisandrin B Enhanced Light Sensation in the pde6c Zebrafish Model of Retinal Degeneration
Source: PLoS One. 2016 Mar 1;11(3):e0149663. doi: 10.1371/journal.pone.0149663 (PMC4773124; doi:10.1371/journal.pone.0149663)
Supplement: S1 File — (ZIP) [file pone.0149663.s004.zip › 20140606.xls]

location	start	end	fredur	middur	burdur	zerdur	actinteg
w001	1740	1741	1.0	0.0	0.0	1.0	0.0
w002	1740	1741	1.0	0.0	0.0	1.0	0.0
w003	1740	1741	1.0	0.0	0.0	1.0	0.0
w004	1740	1741	1.0	0.0	0.0	1.0	0.0
w005	1740	1741	1.0	0.0	0.0	1.0	0.0
w006	1740	1741	1.0	0.0	0.0	1.0	0.0
w007	1740	1741	1.0	0.0	0.0	1.0	0.0
w008	1740	1741	1.0	0.0	0.0	1.0	0.0
w009	1740	1741	1.0	0.0	0.0	1.0	0.0
w010	1740	1741	1.0	0.0	0.0	1.0	0.0
w011	1740	1741	1.0	0.0	0.0	1.0	0.0
w012	1740	1741	1.0	0.0	0.0	1.0	0.0
w013	1740	1741	1.0	0.0	0.0	0.9	28.0
w014	1740	1741	1.0	0.0	0.0	1.0	0.0
w015	1740	1741	1.0	0.0	0.0	1.0	0.0
w016	1740	1741	1.0	0.0	0.0	1.0	0.0
w017	1740	1741	1.0	0.0	0.0	1.0	0.0
w018	1740	1741	1.0	0.0	0.0	1.0	0.0
w019	1740	1741	1.0	0.0	0.0	1.0	0.0
w020	1740	1741	1.0	0.0	0.0	1.0	0.0
w021	1740	1741	1.0	0.0	0.0	1.0	0.0
w022	1740	1741	1.0	0.0	0.0	1.0	0.0
w023	1740	1741	1.0	0.0	0.0	1.0	0.0
w024	1740	1741	1.0	0.0	0.0	1.0	0.0
w025	1740	1741	1.0	0.0	0.0	1.0	0.0
w026	1740	1741	1.0	0.0	0.0	1.0	0.0
w027	1740	1741	1.0	0.0	0.0	1.0	0.0
w028	1740	1741	1.0	0.0	0.0	1.0	0.0
w029	1740	1741	1.0	0.0	0.0	1.0	0.0
w030	1740	1741	1.0	0.0	0.0	1.0	0.0
w031	1740	1741	1.0	0.0	0.0	1.0	0.0
w032	1740	1741	1.0	0.0	0.0	1.0	0.0
w033	1740	1741	1.0	0.0	0.0	1.0	0.0
w034	1740	1741	1.0	0.0	0.0	1.0	0.0
w035	1740	1741	1.0	0.0	0.0	1.0	0.0
w036	1740	1741	1.0	0.0	0.0	1.0	0.0
w037	1740	1741	1.0	0.0	0.0	1.0	0.0
w038	1740	1741	1.0	0.0	0.0	1.0	0.0
w039	1740	1741	1.0	0.0	0.0	1.0	0.0
w040	1740	1741	1.0	0.0	0.0	1.0	0.0
w041	1740	1741	1.0	0.0	0.0	1.0	0.0
w042	1740	1741	1.0	0.0	0.0	1.0	0.0
w043	1740	1741	1.0	0.0	0.0	1.0	0.0
w044	1740	1741	1.0	0.0	0.0	1.0	0.0
w045	1740	1741	1.0	0.0	0.0	1.0	0.0
w046	1740	1741	0.9	0.0	0.1	0.9	24.0
w047	1740	1741	1.0	0.0	0.0	1.0	0.0
w048	1740	1741	1.0	0.0	0.0	1.0	0.0
w049	1740	1741	1.0	0.0	0.0	1.0	0.0
w050	1740	1741	1.0	0.0	0.0	1.0	0.0
w051	1740	1741	1.0	0.0	0.0	1.0	0.0
w052	1740	1741	1.0	0.0	0.0	1.0	0.0
w053	1740	1741	1.0	0.0	0.0	1.0	0.0
w054	1740	1741	1.0	0.0	0.0	1.0	0.0
w055	1740	1741	1.0	0.0	0.0	1.0	0.0
w056	1740	1741	1.0	0.0	0.0	1.0	8.0
w057	1740	1741	1.0	0.0	0.0	1.0	0.0
w058	1740	1741	1.0	0.0	0.0	1.0	0.0
w059	1740	1741	1.0	0.0	0.0	1.0	0.0
w060	1740	1741	1.0	0.0	0.0	1.0	0.0
w061	1740	1741	1.0	0.0	0.0	1.0	0.0
w062	1740	1741	1.0	0.0	0.0	1.0	0.0
w063	1740	1741	1.0	0.0	0.0	1.0	0.0
w064	1740	1741	1.0	0.0	0.0	1.0	0.0
w065	1740	1741	1.0	0.0	0.0	1.0	0.0
w066	1740	1741	1.0	0.0	0.0	1.0	0.0
w067	1740	1741	1.0	0.0	0.0	1.0	0.0
w068	1740	1741	1.0	0.0	0.0	1.0	0.0
w069	1740	1741	1.0	0.0	0.0	1.0	0.0
w070	1740	1741	1.0	0.0	0.0	1.0	0.0
w071	1740	1741	1.0	0.0	0.0	1.0	0.0
w072	1740	1741	0.9	0.0	0.1	0.8	36.0
w073	1740	1741	1.0	0.0	0.0	1.0	0.0
w074	1740	1741	1.0	0.0	0.0	1.0	0.0
w075	1740	1741	1.0	0.0	0.0	1.0	0.0
w076	1740	1741	1.0	0.0	0.0	1.0	0.0
w077	1740	1741	1.0	0.0	0.0	1.0	0.0
w078	1740	1741	1.0	0.0	0.0	1.0	0.0
w079	1740	1741	1.0	0.0	0.0	1.0	0.0
w080	1740	1741	1.0	0.0	0.0	1.0	0.0
w081	1740	1741	1.0	0.0	0.0	1.0	0.0
w082	1740	1741	1.0	0.0	0.0	1.0	0.0
w083	1740	1741	1.0	0.0	0.0	1.0	0.0
w084	1740	1741	1.0	0.0	0.0	1.0	0.0
w085	1740	1741	1.0	0.0	0.0	1.0	0.0
w086	1740	1741	1.0	0.0	0.0	1.0	0.0
w087	1740	1741	1.0	0.0	0.0	1.0	0.0
w088	1740	1741	1.0	0.0	0.0	1.0	0.0
w089	1740	1741	1.0	0.0	0.0	1.0	0.0
w090	1740	1741	1.0	0.0	0.0	1.0	0.0
w091	1740	1741	1.0	0.0	0.0	1.0	0.0
w092	1740	1741	1.0	0.0	0.0	1.0	0.0
w093	1740	1741	1.0	0.0	0.0	1.0	0.0
w094	1740	1741	1.0	0.0	0.0	1.0	0.0
w095	1740	1741	1.0	0.0	0.0	1.0	0.0
w096	1740	1741	1.0	0.0	0.0	1.0	0.0
w001	1741	1742	1.0	0.0	0.0	1.0	0.0
w002	1741	1742	1.0	0.0	0.0	1.0	0.0
w003	1741	1742	1.0	0.0	0.0	1.0	0.0
w004	1741	1742	1.0	0.0	0.0	1.0	0.0
w005	1741	1742	1.0	0.0	0.0	1.0	0.0
w006	1741	1742	1.0	0.0	0.0	1.0	0.0
w007	1741	1742	1.0	0.0	0.0	1.0	0.0
w008	1741	1742	1.0	0.0	0.0	1.0	0.0
w009	1741	1742	1.0	0.0	0.0	1.0	0.0
w010	1741	1742	1.0	0.0	0.0	1.0	0.0
w011	1741	1742	1.0	0.0	0.0	1.0	0.0
w012	1741	1742	1.0	0.0	0.0	1.0	0.0
w013	1741	1742	1.0	0.0	0.0	1.0	6.0
w014	1741	1742	1.0	0.0	0.1	0.8	38.0
w015	1741	1742	1.0	0.0	0.0	1.0	0.0
w016	1741	1742	1.0	0.0	0.0	1.0	0.0
w017	1741	1742	1.0	0.0	0.0	1.0	0.0
w018	1741	1742	1.0	0.0	0.0	1.0	0.0
w019	1741	1742	1.0	0.0	0.0	1.0	8.0
w020	1741	1742	1.0	0.0	0.0	1.0	0.0
w021	1741	1742	1.0	0.0	0.0	1.0	4.0
w022	1741	1742	1.0	0.0	0.0	1.0	0.0
w023	1741	1742	0.8	0.0	0.2	0.8	130.0
w024	1741	1742	1.0	0.0	0.0	1.0	0.0
w025	1741	1742	1.0	0.0	0.0	1.0	0.0
w026	1741	1742	1.0	0.0	0.0	1.0	0.0
w027	1741	1742	1.0	0.0	0.0	1.0	0.0
w028	1741	1742	1.0	0.0	0.0	1.0	0.0
w029	1741	1742	1.0	0.0	0.0	1.0	0.0
w030	1741	1742	1.0	0.0	0.0	1.0	0.0
w031	1741	1742	0.8	0.0	0.2	0.8	98.0
w032	1741	1742	1.0	0.0	0.0	1.0	0.0
w033	1741	1742	1.0	0.0	0.0	1.0	0.0
w034	1741	1742	1.0	0.0	0.0	1.0	0.0
w035	1741	1742	1.0	0.0	0.0	1.0	0.0
w036	1741	1742	1.0	0.0	0.0	1.0	0.0
w037	1741	1742	1.0	0.0	0.0	1.0	0.0
w038	1741	1742	1.0	0.0	0.0	1.0	0.0
w039	1741	1742	1.0	0.0	0.0	1.0	0.0
w040	1741	1742	1.0	0.0	0.0	1.0	0.0
w041	1741	1742	1.0	0.0	0.0	1.0	0.0
w042	1741	1742	1.0	0.0	0.0	1.0	0.0
w043	1741	1742	1.0	0.0	0.0	1.0	0.0
w044	1741	1742	1.0	0.0	0.0	1.0	0.0
w045	1741	1742	1.0	0.0	0.0	1.0	0.0
w046	1741	1742	1.0	0.0	0.0	1.0	0.0
w047	1741	1742	1.0	0.0	0.0	1.0	0.0
w048	1741	1742	1.0	0.0	0.0	1.0	0.0
w049	1741	1742	1.0	0.0	0.0	1.0	0.0
w050	1741	1742	1.0	0.0	0.0	1.0	0.0
w051	1741	1742	1.0	0.0	0.0	1.0	0.0
w052	1741	1742	1.0	0.0	0.0	1.0	0.0
w053	1741	1742	1.0	0.0	0.0	1.0	0.0
w054	1741	1742	1.0	0.0	0.0	1.0	0.0
w055	1741	1742	1.0	0.0	0.0	1.0	0.0
w056	1741	1742	1.0	0.0	0.0	1.0	0.0
w057	1741	1742	1.0	0.0	0.0	1.0	0.0
w058	1741	1742	1.0	0.0	0.0	1.0	0.0
w059	1741	1742	1.0	0.0	0.0	1.0	0.0
w060	1741	1742	1.0	0.0	0.0	1.0	0.0
w061	1741	1742	1.0	0.0	0.0	1.0	4.0
w062	1741	1742	1.0	0.0	0.0	1.0	0.0
w063	1741	1742	1.0	0.0	0.0	1.0	0.0
w064	1741	1742	1.0	0.0	0.0	1.0	0.0
w065	1741	1742	1.0	0.0	0.0	1.0	0.0
w066	1741	1742	1.0	0.0	0.0	1.0	0.0
w067	1741	1742	1.0	0.0	0.0	1.0	0.0
w068	1741	1742	1.0	0.0	0.0	1.0	0.0
w069	1741	1742	1.0	0.0	0.0	1.0	4.0
w070	1741	1742	1.0	0.0	0.0	1.0	0.0
w071	1741	1742	1.0	0.0	0.0	1.0	0.0
w072	1741	1742	1.0	0.0	0.0	1.0	4.0
w073	1741	1742	1.0	0.0	0.0	1.0	0.0
w074	1741	1742	0.9	0.0	0.2	0.8	56.0
w075	1741	1742	1.0	0.0	0.0	1.0	0.0
w076	1741	1742	1.0	0.0	0.0	1.0	0.0
w077	1741	1742	1.0	0.0	0.0	1.0	0.0
w078	1741	1742	1.0	0.0	0.0	1.0	0.0
w079	1741	1742	1.0	0.0	0.0	1.0	0.0
w080	1741	1742	1.0	0.0	0.0	1.0	0.0
w081	1741	1742	1.0	0.0	0.0	1.0	0.0
w082	1741	1742	1.0	0.0	0.0	1.0	0.0
w083	1741	1742	1.0	0.0	0.0	1.0	0.0
w084	1741	1742	1.0	0.0	0.0	1.0	0.0
w085	1741	1742	1.0	0.0	0.0	1.0	0.0
w086	1741	1742	1.0	0.0	0.0	1.0	0.0
w087	1741	1742	1.0	0.0	0.0	1.0	0.0
w088	1741	1742	1.0	0.0	0.0	1.0	0.0
w089	1741	1742	1.0	0.0	0.0	1.0	0.0
w090	1741	1742	1.0	0.0	0.0	1.0	0.0
w091	1741	1742	1.0	0.0	0.0	1.0	0.0
w092	1741	1742	1.0	0.0	0.0	1.0	0.0
w093	1741	1742	1.0	0.0	0.0	1.0	0.0
w094	1741	1742	1.0	0.0	0.0	1.0	0.0
w095	1741	1742	1.0	0.0	0.0	1.0	0.0
w096	1741	1742	1.0	0.0	0.0	1.0	0.0
w001	1742	1743	1.0	0.0	0.0	1.0	0.0
w002	1742	1743	1.0	0.0	0.0	1.0	0.0
w003	1742	1743	1.0	0.0	0.0	1.0	0.0
w004	1742	1743	1.0	0.0	0.0	1.0	0.0
w005	1742	1743	1.0	0.0	0.0	1.0	0.0
w006	1742	1743	1.0	0.0	0.0	1.0	0.0
w007	1742	1743	1.0	0.0	0.0	1.0	0.0
w008	1742	1743	1.0	0.0	0.0	1.0	0.0
w009	1742	1743	1.0	0.0	0.0	1.0	0.0
w010	1742	1743	1.0	0.0	0.0	1.0	0.0
w011	1742	1743	1.0	0.0	0.0	1.0	0.0
w012	1742	1743	1.0	0.0	0.0	1.0	0.0
w013	1742	1743	1.0	0.0	0.0	1.0	0.0
w014	1742	1743	1.0	0.0	0.0	1.0	0.0
w015	1742	1743	1.0	0.0	0.0	1.0	0.0
w016	1742	1743	1.0	0.0	0.0	1.0	0.0
w017	1742	1743	1.0	0.0	0.0	1.0	0.0
w018	1742	1743	1.0	0.0	0.0	1.0	0.0
w019	1742	1743	1.0	0.0	0.0	1.0	0.0
w020	1742	1743	1.0	0.0	0.0	1.0	0.0
w021	1742	1743	1.0	0.0	0.0	1.0	0.0
w022	1742	1743	1.0	0.0	0.0	1.0	0.0
w023	1742	1743	1.0	0.0	0.0	0.9	8.0
w024	1742	1743	1.0	0.0	0.0	1.0	8.0
w025	1742	1743	1.0	0.0	0.0	1.0	0.0
w026	1742	1743	1.0	0.0	0.0	1.0	0.0
w027	1742	1743	1.0	0.0	0.0	1.0	0.0
w028	1742	1743	1.0	0.0	0.0	1.0	0.0
w029	1742	1743	1.0	0.0	0.0	0.9	8.0
w030	1742	1743	1.0	0.0	0.0	1.0	0.0
w031	1742	1743	1.0	0.0	0.0	1.0	0.0
w032	1742	1743	1.0	0.0	0.0	1.0	0.0
w033	1742	1743	1.0	0.0	0.0	1.0	0.0
w034	1742	1743	1.0	0.0	0.0	1.0	0.0
w035	1742	1743	1.0	0.0	0.0	1.0	0.0
w036	1742	1743	1.0	0.0	0.0	1.0	0.0
w037	1742	1743	1.0	0.0	0.0	1.0	0.0
w038	1742	1743	1.0	0.0	0.0	1.0	0.0
w039	1742	1743	1.0	0.0	0.0	1.0	0.0
w040	1742	1743	1.0	0.0	0.0	0.9	20.0
w041	1742	1743	1.0	0.0	0.0	1.0	0.0
w042	1742	1743	1.0	0.0	0.0	1.0	0.0
w043	1742	1743	1.0	0.0	0.0	1.0	0.0
w044	1742	1743	1.0	0.0	0.0	1.0	0.0
w045	1742	1743	1.0	0.0	0.0	1.0	0.0
w046	1742	1743	0.9	0.0	0.1	0.9	20.0
w047	1742	1743	1.0	0.0	0.0	1.0	0.0
w048	1742	1743	1.0	0.0	0.0	1.0	0.0
w049	1742	1743	1.0	0.0	0.0	1.0	0.0
w050	1742	1743	1.0	0.0	0.0	1.0	0.0
w051	1742	1743	1.0	0.0	0.0	1.0	0.0
w052	1742	1743	1.0	0.0	0.0	1.0	0.0
w053	1742	1743	1.0	0.0	0.0	1.0	0.0
w054	1742	1743	1.0	0.0	0.0	1.0	0.0
w055	1742	1743	1.0	0.0	0.0	1.0	0.0
w056	1742	1743	1.0	0.0	0.0	1.0	0.0
w057	1742	1743	1.0	0.0	0.0	1.0	0.0
w058	1742	1743	1.0	0.0	0.0	1.0	0.0
w059	1742	1743	1.0	0.0	0.0	0.9	8.0
w060	1742	1743	1.0	0.0	0.0	1.0	0.0
w061	1742	1743	0.9	0.0	0.1	0.9	20.0
w062	1742	1743	0.9	0.0	0.1	0.9	48.0
w063	1742	1743	1.0	0.0	0.0	1.0	0.0
w064	1742	1743	1.0	0.0	0.0	1.0	0.0
w065	1742	1743	1.0	0.0	0.0	1.0	0.0
w066	1742	1743	1.0	0.0	0.0	1.0	0.0
w067	1742	1743	1.0	0.0	0.0	1.0	0.0
w068	1742	1743	1.0	0.0	0.0	1.0	0.0
w069	1742	1743	1.0	0.0	0.0	1.0	0.0
w070	1742	1743	1.0	0.0	0.0	1.0	0.0
w071	1742	1743	1.0	0.0	0.0	1.0	0.0
w072	1742	1743	1.0	0.0	0.0	1.0	0.0
w073	1742	1743	1.0	0.0	0.0	1.0	0.0
w074	1742	1743	1.0	0.0	0.0	1.0	22.0
w075	1742	1743	1.0	0.0	0.0	1.0	0.0
w076	1742	1743	1.0	0.0	0.0	1.0	0.0
w077	1742	1743	1.0	0.0	0.0	1.0	0.0
w078	1742	1743	1.0	0.0	0.0	1.0	0.0
w079	1742	1743	1.0	0.0	0.0	1.0	0.0
w080	1742	1743	1.0	0.0	0.0	1.0	0.0
w081	1742	1743	1.0	0.0	0.0	1.0	0.0
w082	1742	1743	1.0	0.0	0.0	1.0	0.0
w083	1742	1743	1.0	0.0	0.0	1.0	0.0
w084	1742	1743	1.0	0.0	0.0	1.0	0.0
w085	1742	1743	1.0	0.0	0.0	1.0	0.0
w086	1742	1743	1.0	0.0	0.0	1.0	0.0
w087	1742	1743	1.0	0.0	0.0	1.0	0.0
w088	1742	1743	1.0	0.0	0.0	1.0	0.0
w089	1742	1743	1.0	0.0	0.0	1.0	0.0
w090	1742	1743	1.0	0.0	0.0	1.0	0.0
w091	1742	1743	1.0	0.0	0.0	1.0	0.0
w092	1742	1743	1.0	0.0	0.0	1.0	0.0
w093	1742	1743	1.0	0.0	0.0	1.0	0.0
w094	1742	1743	1.0	0.0	0.0	1.0	0.0
w095	1742	1743	1.0	0.0	0.0	1.0	0.0
w096	1742	1743	1.0	0.0	0.0	1.0	0.0
w001	1743	1744	1.0	0.0	0.0	1.0	0.0
w002	1743	1744	1.0	0.0	0.0	1.0	0.0
w003	1743	1744	1.0	0.0	0.0	1.0	4.0
w004	1743	1744	1.0	0.0	0.0	1.0	0.0
w005	1743	1744	1.0	0.0	0.0	1.0	0.0
w006	1743	1744	1.0	0.0	0.0	1.0	0.0
w007	1743	1744	1.0	0.0	0.0	1.0	0.0
w008	1743	1744	1.0	0.0	0.0	1.0	0.0
w009	1743	1744	1.0	0.0	0.0	1.0	0.0
w010	1743	1744	1.0	0.0	0.0	1.0	0.0
w011	1743	1744	1.0	0.0	0.0	1.0	0.0
w012	1743	1744	1.0	0.0	0.0	1.0	0.0
w013	1743	1744	1.0	0.0	0.0	1.0	0.0
w014	1743	1744	1.0	0.0	0.0	1.0	0.0
w015	1743	1744	1.0	0.0	0.0	1.0	0.0
w016	1743	1744	1.0	0.0	0.0	1.0	0.0
w017	1743	1744	1.0	0.0	0.0	1.0	0.0
w018	1743	1744	1.0	0.0	0.0	0.9	12.0
w019	1743	1744	1.0	0.0	0.0	1.0	0.0
w020	1743	1744	1.0	0.0	0.0	1.0	0.0
w021	1743	1744	0.9	0.0	0.1	0.9	28.0
w022	1743	1744	1.0	0.0	0.0	1.0	0.0
w023	1743	1744	1.0	0.0	0.0	1.0	0.0
w024	1743	1744	1.0	0.0	0.0	1.0	0.0
w025	1743	1744	1.0	0.0	0.0	1.0	0.0
w026	1743	1744	1.0	0.0	0.0	1.0	0.0
w027	1743	1744	1.0	0.0	0.0	1.0	0.0
w028	1743	1744	1.0	0.0	0.0	1.0	0.0
w029	1743	1744	1.0	0.0	0.0	1.0	0.0
w030	1743	1744	1.0	0.0	0.0	1.0	0.0
w031	1743	1744	1.0	0.0	0.0	1.0	0.0
w032	1743	1744	1.0	0.0	0.0	1.0	0.0
w033	1743	1744	1.0	0.0	0.0	1.0	0.0
w034	1743	1744	0.9	0.0	0.1	0.8	30.0
w035	1743	1744	1.0	0.0	0.0	1.0	0.0
w036	1743	1744	1.0	0.0	0.0	1.0	0.0
w037	1743	1744	1.0	0.0	0.0	1.0	0.0
w038	1743	1744	1.0	0.0	0.0	1.0	0.0
w039	1743	1744	1.0	0.0	0.0	1.0	0.0
w040	1743	1744	1.0	0.0	0.0	1.0	0.0
w041	1743	1744	1.0	0.0	0.0	1.0	0.0
w042	1743	1744	1.0	0.0	0.0	1.0	0.0
w043	1743	1744	1.0	0.0	0.0	1.0	0.0
w044	1743	1744	1.0	0.0	0.0	1.0	0.0
w045	1743	1744	1.0	0.0	0.0	1.0	0.0
w046	1743	1744	1.0	0.0	0.0	1.0	0.0
w047	1743	1744	1.0	0.0	0.0	1.0	0.0
w048	1743	1744	1.0	0.0	0.0	1.0	0.0
w049	1743	1744	1.0	0.0	0.0	1.0	0.0
w050	1743	1744	1.0	0.0	0.0	1.0	0.0
w051	1743	1744	1.0	0.0	0.0	1.0	0.0
w052	1743	1744	1.0	0.0	0.0	1.0	0.0
w053	1743	1744	1.0	0.0	0.0	1.0	0.0
w054	1743	1744	1.0	0.0	0.0	1.0	0.0
w055	1743	1744	1.0	0.0	0.0	1.0	0.0
w056	1743	1744	1.0	0.0	0.0	1.0	0.0
w057	1743	1744	1.0	0.0	0.0	1.0	0.0
w058	1743	1744	1.0	0.0	0.0	1.0	0.0
w059	1743	1744	1.0	0.0	0.0	1.0	0.0
w060	1743	1744	1.0	0.0	0.0	1.0	0.0
w061	1743	1744	1.0	0.0	0.0	1.0	0.0
w062	1743	1744	1.0	0.0	0.0	1.0	0.0
w063	1743	1744	1.0	0.0	0.0	1.0	0.0
w064	1743	1744	1.0	0.0	0.0	1.0	0.0
w065	1743	1744	1.0	0.0	0.0	1.0	0.0
w066	1743	1744	1.0	0.0	0.0	1.0	0.0
w067	1743	1744	1.0	0.0	0.0	1.0	0.0
w068	1743	1744	1.0	0.0	0.0	1.0	0.0
w069	1743	1744	1.0	0.0	0.0	1.0	0.0
w070	1743	1744	1.0	0.0	0.0	1.0	0.0
w071	1743	1744	1.0	0.0	0.0	1.0	0.0
w072	1743	1744	1.0	0.0	0.0	1.0	0.0
w073	1743	1744	1.0	0.0	0.0	1.0	0.0
w074	1743	1744	0.9	0.0	0.1	0.9	68.0
w075	1743	1744	1.0	0.0	0.0	1.0	0.0
w076	1743	1744	1.0	0.0	0.0	0.9	4.0
w077	1743	1744	1.0	0.0	0.0	1.0	0.0
w078	1743	1744	1.0	0.0	0.0	1.0	0.0
w079	1743	1744	1.0	0.0	0.0	1.0	0.0
w080	1743	1744	1.0	0.0	0.0	1.0	0.0
w081	1743	1744	1.0	0.0	0.0	1.0	0.0
w082	1743	1744	1.0	0.0	0.0	1.0	0.0
w083	1743	1744	1.0	0.0	0.0	1.0	0.0
w084	1743	1744	1.0	0.0	0.0	1.0	0.0
w085	1743	1744	1.0	0.0	0.0	1.0	0.0
w086	1743	1744	1.0	0.0	0.0	1.0	0.0
w087	1743	1744	1.0	0.0	0.0	1.0	0.0
w088	1743	1744	1.0	0.0	0.0	1.0	0.0
w089	1743	1744	1.0	0.0	0.0	1.0	0.0
w090	1743	1744	1.0	0.0	0.0	1.0	0.0
w091	1743	1744	1.0	0.0	0.0	1.0	0.0
w092	1743	1744	1.0	0.0	0.0	1.0	0.0
w093	1743	1744	1.0	0.0	0.0	1.0	0.0
w094	1743	1744	1.0	0.0	0.0	1.0	0.0
w095	1743	1744	1.0	0.0	0.0	1.0	0.0
w096	1743	1744	1.0	0.0	0.0	1.0	0.0
w001	1744	1745	1.0	0.0	0.0	1.0	0.0
w002	1744	1745	1.0	0.0	0.0	1.0	0.0
w003	1744	1745	1.0	0.0	0.0	1.0	0.0
w004	1744	1745	1.0	0.0	0.0	1.0	0.0
w005	1744	1745	1.0	0.0	0.0	1.0	0.0
w006	1744	1745	1.0	0.0	0.0	1.0	0.0
w007	1744	1745	1.0	0.0	0.0	1.0	0.0
w008	1744	1745	1.0	0.0	0.0	1.0	0.0
w009	1744	1745	1.0	0.0	0.0	1.0	0.0
w010	1744	1745	1.0	0.0	0.0	1.0	0.0
w011	1744	1745	1.0	0.0	0.0	1.0	0.0
w012	1744	1745	1.0	0.0	0.0	1.0	0.0
w013	1744	1745	1.0	0.0	0.0	1.0	0.0
w014	1744	1745	1.0	0.0	0.0	1.0	0.0
w015	1744	1745	1.0	0.0	0.0	1.0	0.0
w016	1744	1745	1.0	0.0	0.0	1.0	0.0
w017	1744	1745	1.0	0.0	0.0	1.0	0.0
w018	1744	1745	0.9	0.0	0.1	0.9	24.0
w019	1744	1745	1.0	0.0	0.0	1.0	0.0
w020	1744	1745	1.0	0.0	0.0	1.0	0.0
w021	1744	1745	1.0	0.0	0.0	1.0	0.0
w022	1744	1745	1.0	0.0	0.0	1.0	0.0
w023	1744	1745	1.0	0.0	0.0	1.0	0.0
w024	1744	1745	1.0	0.0	0.0	1.0	4.0
w025	1744	1745	1.0	0.0	0.0	1.0	0.0
w026	1744	1745	1.0	0.0	0.0	1.0	0.0
w027	1744	1745	1.0	0.0	0.0	1.0	0.0
w028	1744	1745	1.0	0.0	0.0	1.0	0.0
w029	1744	1745	1.0	0.0	0.0	1.0	0.0
w030	1744	1745	1.0	0.0	0.0	1.0	0.0
w031	1744	1745	1.0	0.0	0.0	1.0	0.0
w032	1744	1745	1.0	0.0	0.0	1.0	0.0
w033	1744	1745	1.0	0.0	0.0	1.0	0.0
w034	1744	1745	1.0	0.0	0.0	1.0	0.0
w035	1744	1745	1.0	0.0	0.0	1.0	0.0
w036	1744	1745	1.0	0.0	0.0	1.0	0.0
w037	1744	1745	1.0	0.0	0.0	1.0	0.0
w038	1744	1745	1.0	0.0	0.0	1.0	0.0
w039	1744	1745	1.0	0.0	0.0	1.0	0.0
w040	1744	1745	1.0	0.0	0.0	1.0	0.0
w041	1744	1745	1.0	0.0	0.0	1.0	0.0
w042	1744	1745	1.0	0.0	0.0	1.0	0.0
w043	1744	1745	1.0	0.0	0.0	1.0	0.0
w044	1744	1745	1.0	0.0	0.0	1.0	0.0
w045	1744	1745	1.0	0.0	0.0	1.0	0.0
w046	1744	1745	0.9	0.0	0.1	0.9	30.0
w047	1744	1745	1.0	0.0	0.0	1.0	0.0
w048	1744	1745	1.0	0.0	0.0	1.0	0.0
w049	1744	1745	1.0	0.0	0.0	1.0	0.0
w050	1744	1745	1.0	0.0	0.0	1.0	0.0
w051	1744	1745	1.0	0.0	0.0	1.0	0.0
w052	1744	1745	0.9	0.0	0.1	0.9	50.0
w053	1744	1745	1.0	0.0	0.0	1.0	0.0
w054	1744	1745	1.0	0.0	0.0	1.0	0.0
w055	1744	1745	1.0	0.0	0.0	1.0	0.0
w056	1744	1745	1.0	0.0	0.0	1.0	0.0
w057	1744	1745	1.0	0.0	0.0	1.0	0.0
w058	1744	1745	1.0	0.0	0.0	1.0	0.0
w059	1744	1745	1.0	0.0	0.0	1.0	0.0
w060	1744	1745	1.0	0.0	0.0	1.0	0.0
w061	1744	1745	1.0	0.0	0.0	1.0	0.0
w062	1744	1745	1.0	0.0	0.0	1.0	0.0
w063	1744	1745	1.0	0.0	0.0	1.0	0.0
w064	1744	1745	1.0	0.0	0.0	1.0	0.0
w065	1744	1745	1.0	0.0	0.0	1.0	0.0
w066	1744	1745	1.0	0.0	0.0	1.0	0.0
w067	1744	1745	1.0	0.0	0.0	1.0	0.0
w068	1744	1745	1.0	0.0	0.0	1.0	0.0
w069	1744	1745	1.0	0.0	0.0	1.0	0.0
w070	1744	1745	1.0	0.0	0.0	1.0	0.0
w071	1744	1745	1.0	0.0	0.0	1.0	0.0
w072	1744	1745	1.0	0.0	0.0	1.0	0.0
w073	1744	1745	1.0	0.0	0.0	1.0	0.0
w074	1744	1745	1.0	0.0	0.0	1.0	0.0
w075	1744	1745	1.0	0.0	0.0	1.0	0.0
w076	1744	1745	1.0	0.0	0.0	1.0	0.0
w077	1744	1745	1.0	0.0	0.0	1.0	0.0
w078	1744	1745	1.0	0.0	0.0	1.0	0.0
w079	1744	1745	1.0	0.0	0.0	1.0	0.0
w080	1744	1745	1.0	0.0	0.0	1.0	0.0
w081	1744	1745	1.0	0.0	0.0	1.0	0.0
w082	1744	1745	1.0	0.0	0.0	1.0	0.0
w083	1744	1745	1.0	0.0	0.0	1.0	0.0
w084	1744	1745	1.0	0.0	0.0	1.0	0.0
w085	1744	1745	1.0	0.0	0.0	1.0	0.0
w086	1744	1745	1.0	0.0	0.0	1.0	0.0
w087	1744	1745	1.0	0.0	0.0	1.0	0.0
w088	1744	1745	1.0	0.0	0.0	1.0	0.0
w089	1744	1745	1.0	0.0	0.0	1.0	0.0
w090	1744	1745	1.0	0.0	0.0	1.0	0.0
w091	1744	1745	1.0	0.0	0.0	1.0	0.0
w092	1744	1745	1.0	0.0	0.0	1.0	0.0
w093	1744	1745	1.0	0.0	0.0	1.0	0.0
w094	1744	1745	1.0	0.0	0.0	1.0	0.0
w095	1744	1745	1.0	0.0	0.0	1.0	0.0
w096	1744	1745	1.0	0.0	0.0	1.0	0.0
w001	1745	1746	1.0	0.0	0.0	1.0	0.0
w002	1745	1746	1.0	0.0	0.0	1.0	0.0
w003	1745	1746	1.0	0.0	0.0	1.0	0.0
w004	1745	1746	1.0	0.0	0.0	1.0	0.0
w005	1745	1746	1.0	0.0	0.0	1.0	0.0
w006	1745	1746	1.0	0.0	0.0	1.0	0.0
w007	1745	1746	1.0	0.0	0.0	1.0	0.0
w008	1745	1746	1.0	0.0	0.0	1.0	0.0
w009	1745	1746	1.0	0.0	0.0	1.0	0.0
w010	1745	1746	1.0	0.0	0.0	1.0	0.0
w011	1745	1746	1.0	0.0	0.0	1.0	0.0
w012	1745	1746	1.0	0.0	0.0	1.0	0.0
w013	1745	1746	1.0	0.0	0.0	1.0	8.0
w014	1745	1746	1.0	0.0	0.0	1.0	0.0
w015	1745	1746	1.0	0.0	0.0	1.0	0.0
w016	1745	1746	1.0	0.0	0.0	1.0	0.0
w017	1745	1746	1.0	0.0	0.0	1.0	0.0
w018	1745	1746	1.0	0.0	0.0	1.0	0.0
w019	1745	1746	1.0	0.0	0.0	1.0	0.0
w020	1745	1746	1.0	0.0	0.0	1.0	0.0
w021	1745	1746	1.0	0.0	0.0	1.0	0.0
w022	1745	1746	1.0	0.0	0.0	1.0	0.0
w023	1745	1746	1.0	0.0	0.0	1.0	0.0
w024	1745	1746	1.0	0.0	0.0	1.0	0.0
w025	1745	1746	1.0	0.0	0.0	1.0	0.0
w026	1745	1746	1.0	0.0	0.0	1.0	0.0
w027	1745	1746	1.0	0.0	0.0	1.0	0.0
w028	1745	1746	1.0	0.0	0.0	1.0	0.0
w029	1745	1746	1.0	0.0	0.0	1.0	0.0
w030	1745	1746	1.0	0.0	0.0	1.0	0.0
w031	1745	1746	1.0	0.0	0.0	1.0	0.0
w032	1745	1746	1.0	0.0	0.0	1.0	0.0
w033	1745	1746	1.0	0.0	0.0	1.0	0.0
w034	1745	1746	1.0	0.0	0.0	1.0	0.0
w035	1745	1746	1.0	0.0	0.0	1.0	0.0
w036	1745	1746	1.0	0.0	0.0	1.0	0.0
w037	1745	1746	1.0	0.0	0.0	1.0	0.0
w038	1745	1746	1.0	0.0	0.0	1.0	0.0
w039	1745	1746	1.0	0.0	0.0	1.0	0.0
w040	1745	1746	1.0	0.0	0.0	1.0	0.0
w041	1745	1746	1.0	0.0	0.0	1.0	0.0
w042	1745	1746	1.0	0.0	0.0	1.0	0.0
w043	1745	1746	1.0	0.0	0.0	1.0	0.0
w044	1745	1746	1.0	0.0	0.0	1.0	0.0
w045	1745	1746	1.0	0.0	0.0	1.0	0.0
w046	1745	1746	1.0	0.0	0.0	1.0	4.0
w047	1745	1746	1.0	0.0	0.0	1.0	0.0
w048	1745	1746	1.0	0.0	0.0	1.0	0.0
w049	1745	1746	1.0	0.0	0.0	1.0	0.0
w050	1745	1746	1.0	0.0	0.0	1.0	0.0
w051	1745	1746	1.0	0.0	0.0	1.0	0.0
w052	1745	1746	0.9	0.0	0.1	0.8	50.0
w053	1745	1746	1.0	0.0	0.0	1.0	0.0
w054	1745	1746	1.0	0.0	0.0	1.0	0.0
w055	1745	1746	1.0	0.0	0.0	1.0	0.0
w056	1745	1746	1.0	0.0	0.0	1.0	0.0
w057	1745	1746	1.0	0.0	0.0	1.0	0.0
w058	1745	1746	1.0	0.0	0.0	1.0	0.0
w059	1745	1746	1.0	0.0	0.0	1.0	0.0
w060	1745	1746	1.0	0.0	0.0	1.0	0.0
w061	1745	1746	0.9	0.0	0.1	0.9	14.0
w062	1745	1746	1.0	0.0	0.0	1.0	0.0
w063	1745	1746	1.0	0.0	0.0	1.0	0.0
w064	1745	1746	1.0	0.0	0.0	1.0	0.0
w065	1745	1746	1.0	0.0	0.0	1.0	0.0
w066	1745	1746	1.0	0.0	0.0	1.0	0.0
w067	1745	1746	1.0	0.0	0.0	1.0	0.0
w068	1745	1746	1.0	0.0	0.0	1.0	0.0
w069	1745	1746	1.0	0.0	0.0	1.0	0.0
w070	1745	1746	1.0	0.0	0.0	1.0	0.0
w071	1745	1746	1.0	0.0	0.0	1.0	0.0
w072	1745	1746	1.0	0.0	0.0	1.0	0.0
w073	1745	1746	1.0	0.0	0.0	1.0	0.0
w074	1745	1746	1.0	0.0	0.0	1.0	0.0
w075	1745	1746	1.0	0.0	0.0	1.0	0.0
w076	1745	1746	1.0	0.0	0.0	0.9	8.0
w077	1745	1746	1.0	0.0	0.0	1.0	0.0
w078	1745	1746	1.0	0.0	0.0	1.0	0.0
w079	1745	1746	1.0	0.0	0.0	1.0	0.0
w080	1745	1746	1.0	0.0	0.0	1.0	0.0
w081	1745	1746	1.0	0.0	0.0	1.0	0.0
w082	1745	1746	1.0	0.0	0.0	1.0	0.0
w083	1745	1746	1.0	0.0	0.0	1.0	0.0
w084	1745	1746	1.0	0.0	0.0	1.0	0.0
w085	1745	1746	1.0	0.0	0.0	1.0	0.0
w086	1745	1746	1.0	0.0	0.0	1.0	0.0
w087	1745	1746	1.0	0.0	0.0	1.0	0.0
w088	1745	1746	1.0	0.0	0.0	1.0	0.0
w089	1745	1746	1.0	0.0	0.0	1.0	0.0
w090	1745	1746	1.0	0.0	0.0	1.0	0.0
w091	1745	1746	1.0	0.0	0.0	1.0	0.0
w092	1745	1746	1.0	0.0	0.0	1.0	0.0
w093	1745	1746	1.0	0.0	0.0	1.0	0.0
w094	1745	1746	1.0	0.0	0.0	1.0	0.0
w095	1745	1746	1.0	0.0	0.0	1.0	0.0
w096	1745	1746	1.0	0.0	0.0	1.0	0.0
w001	1746	1747	1.0	0.0	0.0	1.0	0.0
w002	1746	1747	1.0	0.0	0.0	1.0	0.0
w003	1746	1747	1.0	0.0	0.0	1.0	0.0
w004	1746	1747	1.0	0.0	0.0	1.0	0.0
w005	1746	1747	1.0	0.0	0.0	1.0	0.0
w006	1746	1747	1.0	0.0	0.0	1.0	0.0
w007	1746	1747	1.0	0.0	0.0	1.0	0.0
w008	1746	1747	1.0	0.0	0.0	1.0	0.0
w009	1746	1747	1.0	0.0	0.0	1.0	0.0
w010	1746	1747	1.0	0.0	0.0	1.0	0.0
w011	1746	1747	1.0	0.0	0.0	1.0	0.0
w012	1746	1747	1.0	0.0	0.0	1.0	0.0
w013	1746	1747	1.0	0.0	0.0	1.0	8.0
w014	1746	1747	1.0	0.0	0.0	1.0	0.0
w015	1746	1747	1.0	0.0	0.0	1.0	0.0
w016	1746	1747	0.9	0.0	0.1	0.9	32.0
w017	1746	1747	1.0	0.0	0.0	1.0	0.0
w018	1746	1747	1.0	0.0	0.0	1.0	0.0
w019	1746	1747	1.0	0.0	0.0	1.0	0.0
w020	1746	1747	1.0	0.0	0.0	1.0	0.0
w021	1746	1747	1.0	0.0	0.0	1.0	0.0
w022	1746	1747	1.0	0.0	0.0	1.0	0.0
w023	1746	1747	1.0	0.0	0.0	1.0	0.0
w024	1746	1747	1.0	0.0	0.0	1.0	0.0
w025	1746	1747	1.0	0.0	0.0	1.0	0.0
w026	1746	1747	1.0	0.0	0.0	1.0	0.0
w027	1746	1747	1.0	0.0	0.0	1.0	0.0
w028	1746	1747	1.0	0.0	0.0	1.0	0.0
w029	1746	1747	1.0	0.0	0.0	1.0	0.0
w030	1746	1747	1.0	0.0	0.0	1.0	0.0
w031	1746	1747	1.0	0.0	0.0	1.0	0.0
w032	1746	1747	1.0	0.0	0.0	1.0	0.0
w033	1746	1747	1.0	0.0	0.0	1.0	0.0
w034	1746	1747	1.0	0.0	0.0	1.0	0.0
w035	1746	1747	1.0	0.0	0.0	1.0	0.0
w036	1746	1747	1.0	0.0	0.0	1.0	0.0
w037	1746	1747	1.0	0.0	0.0	1.0	0.0
w038	1746	1747	0.9	0.0	0.1	0.9	20.0
w039	1746	1747	1.0	0.0	0.0	1.0	0.0
w040	1746	1747	1.0	0.0	0.0	1.0	0.0
w041	1746	1747	1.0	0.0	0.0	1.0	0.0
w042	1746	1747	1.0	0.0	0.0	1.0	0.0
w043	1746	1747	1.0	0.0	0.0	1.0	0.0
w044	1746	1747	1.0	0.0	0.0	1.0	0.0
w045	1746	1747	1.0	0.0	0.0	1.0	0.0
w046	1746	1747	1.0	0.0	0.0	1.0	0.0
w047	1746	1747	1.0	0.0	0.0	1.0	0.0
w048	1746	1747	1.0	0.0	0.0	1.0	0.0
w049	1746	1747	1.0	0.0	0.0	1.0	0.0
w050	1746	1747	1.0	0.0	0.0	1.0	0.0
w051	1746	1747	1.0	0.0	0.0	1.0	0.0
w052	1746	1747	1.0	0.0	0.0	1.0	0.0
w053	1746	1747	1.0	0.0	0.0	1.0	0.0
w054	1746	1747	1.0	0.0	0.0	1.0	0.0
w055	1746	1747	1.0	0.0	0.0	1.0	0.0
w056	1746	1747	1.0	0.0	0.0	1.0	0.0
w057	1746	1747	1.0	0.0	0.0	1.0	0.0
w058	1746	1747	1.0	0.0	0.0	1.0	0.0
w059	1746	1747	1.0	0.0	0.0	1.0	0.0
w060	1746	1747	1.0	0.0	0.0	1.0	0.0
w061	1746	1747	1.0	0.0	0.0	1.0	0.0
w062	1746	1747	1.0	0.0	0.0	1.0	0.0
w063	1746	1747	1.0	0.0	0.0	1.0	0.0
w064	1746	1747	1.0	0.0	0.0	1.0	0.0
w065	1746	1747	1.0	0.0	0.0	1.0	8.0
w066	1746	1747	1.0	0.0	0.0	1.0	0.0
w067	1746	1747	1.0	0.0	0.0	1.0	0.0
w068	1746	1747	1.0	0.0	0.0	1.0	4.0
w069	1746	1747	1.0	0.0	0.0	1.0	0.0
w070	1746	1747	1.0	0.0	0.0	1.0	0.0
w071	1746	1747	1.0	0.0	0.0	1.0	0.0
w072	1746	1747	1.0	0.0	0.0	1.0	0.0
w073	1746	1747	1.0	0.0	0.0	1.0	0.0
w074	1746	1747	1.0	0.0	0.0	1.0	8.0
w075	1746	1747	1.0	0.0	0.0	1.0	0.0
w076	1746	1747	1.0	0.0	0.0	1.0	0.0
w077	1746	1747	1.0	0.0	0.0	1.0	0.0
w078	1746	1747	1.0	0.0	0.0	1.0	0.0
w079	1746	1747	1.0	0.0	0.0	1.0	0.0
w080	1746	1747	1.0	0.0	0.0	1.0	4.0
w081	1746	1747	1.0	0.0	0.0	1.0	0.0
w082	1746	1747	1.0	0.0	0.0	1.0	0.0
w083	1746	1747	1.0	0.0	0.0	1.0	0.0
w084	1746	1747	1.0	0.0	0.0	1.0	0.0
w085	1746	1747	1.0	0.0	0.0	1.0	0.0
w086	1746	1747	1.0	0.0	0.0	1.0	0.0
w087	1746	1747	1.0	0.0	0.0	1.0	0.0
w088	1746	1747	1.0	0.0	0.0	1.0	0.0
w089	1746	1747	1.0	0.0	0.0	1.0	0.0
w090	1746	1747	1.0	0.0	0.0	1.0	0.0
w091	1746	1747	1.0	0.0	0.0	1.0	0.0
w092	1746	1747	1.0	0.0	0.0	1.0	0.0
w093	1746	1747	1.0	0.0	0.0	1.0	0.0
w094	1746	1747	1.0	0.0	0.0	1.0	0.0
w095	1746	1747	1.0	0.0	0.0	1.0	0.0
w096	1746	1747	1.0	0.0	0.0	1.0	0.0
w001	1747	1748	1.0	0.0	0.0	1.0	0.0
w002	1747	1748	1.0	0.0	0.0	1.0	0.0
w003	1747	1748	1.0	0.0	0.0	1.0	0.0
w004	1747	1748	1.0	0.0	0.0	1.0	0.0
w005	1747	1748	1.0	0.0	0.0	1.0	0.0
w006	1747	1748	1.0	0.0	0.0	1.0	0.0
w007	1747	1748	1.0	0.0	0.0	1.0	0.0
w008	1747	1748	1.0	0.0	0.0	1.0	0.0
w009	1747	1748	1.0	0.0	0.0	1.0	0.0
w010	1747	1748	1.0	0.0	0.0	1.0	0.0
w011	1747	1748	1.0	0.0	0.0	1.0	0.0
w012	1747	1748	1.0	0.0	0.0	1.0	0.0
w013	1747	1748	1.0	0.0	0.0	1.0	14.0
w014	1747	1748	1.0	0.0	0.0	1.0	0.0
w015	1747	1748	0.9	0.0	0.1	0.9	34.0
w016	1747	1748	1.0	0.0	0.0	1.0	0.0
w017	1747	1748	1.0	0.0	0.0	1.0	0.0
w018	1747	1748	1.0	0.0	0.0	0.9	12.0
w019	1747	1748	1.0	0.0	0.0	1.0	0.0
w020	1747	1748	1.0	0.0	0.0	1.0	0.0
w021	1747	1748	1.0	0.0	0.0	1.0	0.0
w022	1747	1748	1.0	0.0	0.0	1.0	0.0
w023	1747	1748	1.0	0.0	0.0	0.9	24.0
w024	1747	1748	1.0	0.0	0.0	0.9	20.0
w025	1747	1748	1.0	0.0	0.0	1.0	0.0
w026	1747	1748	1.0	0.0	0.0	0.9	8.0
w027	1747	1748	1.0	0.0	0.0	1.0	0.0
w028	1747	1748	1.0	0.0	0.0	1.0	0.0
w029	1747	1748	1.0	0.0	0.0	1.0	0.0
w030	1747	1748	1.0	0.0	0.0	1.0	0.0
w031	1747	1748	0.9	0.0	0.1	0.9	8.0
w032	1747	1748	1.0	0.0	0.0	1.0	0.0
w033	1747	1748	1.0	0.0	0.0	1.0	0.0
w034	1747	1748	1.0	0.0	0.0	1.0	0.0
w035	1747	1748	1.0	0.0	0.0	1.0	0.0
w036	1747	1748	1.0	0.0	0.0	1.0	0.0
w037	1747	1748	1.0	0.0	0.0	1.0	0.0
w038	1747	1748	1.0	0.0	0.0	1.0	0.0
w039	1747	1748	1.0	0.0	0.0	1.0	0.0
w040	1747	1748	1.0	0.0	0.0	1.0	0.0
w041	1747	1748	1.0	0.0	0.0	1.0	0.0
w042	1747	1748	1.0	0.0	0.0	1.0	0.0
w043	1747	1748	1.0	0.0	0.0	1.0	0.0
w044	1747	1748	1.0	0.0	0.0	1.0	0.0
w045	1747	1748	1.0	0.0	0.0	1.0	0.0
w046	1747	1748	1.0	0.0	0.0	1.0	0.0
w047	1747	1748	1.0	0.0	0.0	1.0	0.0
w048	1747	1748	1.0	0.0	0.0	1.0	0.0
w049	1747	1748	1.0	0.0	0.0	1.0	0.0
w050	1747	1748	1.0	0.0	0.0	1.0	0.0
w051	1747	1748	1.0	0.0	0.0	1.0	0.0
w052	1747	1748	1.0	0.0	0.0	1.0	0.0
w053	1747	1748	1.0	0.0	0.0	1.0	0.0
w054	1747	1748	1.0	0.0	0.0	1.0	0.0
w055	1747	1748	1.0	0.0	0.0	1.0	0.0
w056	1747	1748	1.0	0.0	0.0	1.0	0.0
w057	1747	1748	1.0	0.0	0.0	1.0	0.0
w058	1747	1748	1.0	0.0	0.0	1.0	0.0
w059	1747	1748	1.0	0.0	0.0	1.0	0.0
w060	1747	1748	1.0	0.0	0.0	1.0	0.0
w061	1747	1748	1.0	0.0	0.0	1.0	0.0
w062	1747	1748	1.0	0.0	0.0	1.0	0.0
w063	1747	1748	1.0	0.0	0.0	1.0	0.0
w064	1747	1748	1.0	0.0	0.0	1.0	0.0
w065	1747	1748	1.0	0.0	0.0	1.0	0.0
w066	1747	1748	1.0	0.0	0.0	1.0	0.0
w067	1747	1748	1.0	0.0	0.0	1.0	0.0
w068	1747	1748	1.0	0.0	0.0	1.0	0.0
w069	1747	1748	1.0	0.0	0.0	1.0	0.0
w070	1747	1748	1.0	0.0	0.0	1.0	0.0
w071	1747	1748	1.0	0.0	0.0	1.0	0.0
w072	1747	1748	1.0	0.0	0.0	1.0	0.0
w073	1747	1748	1.0	0.0	0.0	1.0	0.0
w074	1747	1748	1.0	0.0	0.0	1.0	0.0
w075	1747	1748	1.0	0.0	0.0	1.0	0.0
w076	1747	1748	1.0	0.0	0.0	1.0	0.0
w077	1747	1748	1.0	0.0	0.0	1.0	0.0
w078	1747	1748	1.0	0.0	0.0	1.0	0.0
w079	1747	1748	1.0	0.0	0.0	1.0	0.0
w080	1747	1748	1.0	0.0	0.0	0.9	16.0
w081	1747	1748	1.0	0.0	0.0	1.0	0.0
w082	1747	1748	1.0	0.0	0.0	1.0	0.0
w083	1747	1748	1.0	0.0	0.0	1.0	0.0
w084	1747	1748	1.0	0.0	0.0	1.0	0.0
w085	1747	1748	1.0	0.0	0.0	1.0	0.0
w086	1747	1748	1.0	0.0	0.0	1.0	0.0
w087	1747	1748	1.0	0.0	0.0	1.0	0.0
w088	1747	1748	1.0	0.0	0.0	1.0	0.0
w089	1747	1748	1.0	0.0	0.0	1.0	0.0
w090	1747	1748	1.0	0.0	0.0	1.0	0.0
w091	1747	1748	1.0	0.0	0.0	1.0	0.0
w092	1747	1748	1.0	0.0	0.0	1.0	0.0
w093	1747	1748	1.0	0.0	0.0	1.0	0.0
w094	1747	1748	1.0	0.0	0.0	1.0	0.0
w095	1747	1748	1.0	0.0	0.0	1.0	0.0
w096	1747	1748	1.0	0.0	0.0	1.0	0.0
w001	1748	1749	1.0	0.0	0.0	1.0	0.0
w002	1748	1749	1.0	0.0	0.0	1.0	0.0
w003	1748	1749	1.0	0.0	0.0	1.0	0.0
w004	1748	1749	1.0	0.0	0.0	1.0	0.0
w005	1748	1749	1.0	0.0	0.0	1.0	0.0
w006	1748	1749	1.0	0.0	0.0	1.0	0.0
w007	1748	1749	1.0	0.0	0.0	1.0	0.0
w008	1748	1749	1.0	0.0	0.0	1.0	0.0
w009	1748	1749	1.0	0.0	0.0	1.0	0.0
w010	1748	1749	1.0	0.0	0.0	1.0	0.0
w011	1748	1749	1.0	0.0	0.0	1.0	0.0
w012	1748	1749	1.0	0.0	0.0	1.0	0.0
w013	1748	1749	1.0	0.0	0.0	1.0	16.0
w014	1748	1749	1.0	0.0	0.0	1.0	0.0
w015	1748	1749	1.0	0.0	0.0	1.0	0.0
w016	1748	1749	1.0	0.0	0.0	1.0	0.0
w017	1748	1749	1.0	0.0	0.0	1.0	0.0
w018	1748	1749	1.0	0.0	0.0	1.0	0.0
w019	1748	1749	1.0	0.0	0.0	1.0	0.0
w020	1748	1749	1.0	0.0	0.0	1.0	0.0
w021	1748	1749	1.0	0.0	0.0	1.0	0.0
w022	1748	1749	1.0	0.0	0.0	1.0	0.0
w023	1748	1749	1.0	0.0	0.0	1.0	0.0
w024	1748	1749	1.0	0.0	0.0	1.0	4.0
w025	1748	1749	1.0	0.0	0.0	1.0	0.0
w026	1748	1749	1.0	0.0	0.0	1.0	0.0
w027	1748	1749	1.0	0.0	0.0	1.0	0.0
w028	1748	1749	1.0	0.0	0.0	1.0	0.0
w029	1748	1749	1.0	0.0	0.0	1.0	0.0
w030	1748	1749	1.0	0.0	0.0	1.0	0.0
w031	1748	1749	1.0	0.0	0.0	1.0	0.0
w032	1748	1749	1.0	0.0	0.0	1.0	0.0
w033	1748	1749	1.0	0.0	0.0	1.0	0.0
w034	1748	1749	1.0	0.0	0.0	1.0	0.0
w035	1748	1749	1.0	0.0	0.0	1.0	0.0
w036	1748	1749	1.0	0.0	0.0	1.0	0.0
w037	1748	1749	1.0	0.0	0.0	1.0	0.0
w038	1748	1749	1.0	0.0	0.0	1.0	20.0
w039	1748	1749	1.0	0.0	0.0	1.0	0.0
w040	1748	1749	1.0	0.0	0.0	1.0	0.0
w041	1748	1749	1.0	0.0	0.0	1.0	0.0
w042	1748	1749	1.0	0.0	0.0	1.0	0.0
w043	1748	1749	1.0	0.0	0.0	1.0	0.0
w044	1748	1749	1.0	0.0	0.0	1.0	0.0
w045	1748	1749	1.0	0.0	0.0	1.0	0.0
w046	1748	1749	1.0	0.0	0.0	1.0	0.0
w047	1748	1749	1.0	0.0	0.0	1.0	0.0
w048	1748	1749	1.0	0.0	0.0	1.0	0.0
w049	1748	1749	1.0	0.0	0.0	1.0	0.0
w050	1748	1749	1.0	0.0	0.0	1.0	0.0
w051	1748	1749	1.0	0.0	0.0	1.0	0.0
w052	1748	1749	0.9	0.0	0.1	0.8	36.0
w053	1748	1749	1.0	0.0	0.0	1.0	0.0
w054	1748	1749	1.0	0.0	0.0	1.0	0.0
w055	1748	1749	1.0	0.0	0.0	1.0	0.0
w056	1748	1749	1.0	0.0	0.0	0.9	20.0
w057	1748	1749	1.0	0.0	0.0	1.0	0.0
w058	1748	1749	1.0	0.0	0.0	1.0	0.0
w059	1748	1749	1.0	0.0	0.0	1.0	0.0
w060	1748	1749	1.0	0.0	0.0	1.0	0.0
w061	1748	1749	1.0	0.0	0.0	1.0	0.0
w062	1748	1749	1.0	0.0	0.0	1.0	8.0
w063	1748	1749	1.0	0.0	0.0	1.0	0.0
w064	1748	1749	1.0	0.0	0.0	1.0	0.0
w065	1748	1749	1.0	0.0	0.0	1.0	0.0
w066	1748	1749	1.0	0.0	0.0	1.0	0.0
w067	1748	1749	1.0	0.0	0.0	1.0	0.0
w068	1748	1749	1.0	0.0	0.0	1.0	0.0
w069	1748	1749	1.0	0.0	0.0	1.0	0.0
w070	1748	1749	1.0	0.0	0.0	1.0	0.0
w071	1748	1749	1.0	0.0	0.0	1.0	0.0
w072	1748	1749	1.0	0.0	0.0	1.0	0.0
w073	1748	1749	1.0	0.0	0.0	1.0	0.0
w074	1748	1749	1.0	0.0	0.0	1.0	0.0
w075	1748	1749	1.0	0.0	0.0	1.0	0.0
w076	1748	1749	1.0	0.0	0.0	0.9	4.0
w077	1748	1749	1.0	0.0	0.0	1.0	0.0
w078	1748	1749	1.0	0.0	0.0	1.0	0.0
w079	1748	1749	1.0	0.0	0.0	1.0	0.0
w080	1748	1749	1.0	0.0	0.0	1.0	0.0
w081	1748	1749	1.0	0.0	0.0	1.0	0.0
w082	1748	1749	1.0	0.0	0.0	1.0	0.0
w083	1748	1749	1.0	0.0	0.0	1.0	0.0
w084	1748	1749	1.0	0.0	0.0	1.0	0.0
w085	1748	1749	1.0	0.0	0.0	1.0	0.0
w086	1748	1749	1.0	0.0	0.0	1.0	0.0
w087	1748	1749	1.0	0.0	0.0	1.0	0.0
w088	1748	1749	1.0	0.0	0.0	1.0	0.0
w089	1748	1749	1.0	0.0	0.0	1.0	0.0
w090	1748	1749	1.0	0.0	0.0	1.0	0.0
w091	1748	1749	1.0	0.0	0.0	1.0	0.0
w092	1748	1749	1.0	0.0	0.0	1.0	0.0
w093	1748	1749	1.0	0.0	0.0	1.0	0.0
w094	1748	1749	1.0	0.0	0.0	1.0	0.0
w095	1748	1749	1.0	0.0	0.0	1.0	0.0
w096	1748	1749	1.0	0.0	0.0	1.0	0.0
w001	1749	1750	1.0	0.0	0.0	1.0	0.0
w002	1749	1750	1.0	0.0	0.0	1.0	0.0
w003	1749	1750	1.0	0.0	0.0	1.0	0.0
w004	1749	1750	1.0	0.0	0.0	1.0	0.0
w005	1749	1750	1.0	0.0	0.0	1.0	0.0
w006	1749	1750	1.0	0.0	0.0	1.0	0.0
w007	1749	1750	1.0	0.0	0.0	1.0	0.0
w008	1749	1750	1.0	0.0	0.0	1.0	0.0
w009	1749	1750	1.0	0.0	0.0	1.0	0.0
w010	1749	1750	1.0	0.0	0.0	1.0	0.0
w011	1749	1750	1.0	0.0	0.0	1.0	0.0
w012	1749	1750	1.0	0.0	0.0	1.0	0.0
w013	1749	1750	1.0	0.0	0.0	1.0	0.0
w014	1749	1750	1.0	0.0	0.0	1.0	0.0
w015	1749	1750	1.0	0.0	0.0	1.0	0.0
w016	1749	1750	1.0	0.0	0.0	1.0	0.0
w017	1749	1750	1.0	0.0	0.0	1.0	0.0
w018	1749	1750	1.0	0.0	0.0	1.0	0.0
w019	1749	1750	1.0	0.0	0.0	1.0	0.0
w020	1749	1750	1.0	0.0	0.0	1.0	0.0
w021	1749	1750	1.0	0.0	0.0	1.0	0.0
w022	1749	1750	1.0	0.0	0.0	1.0	0.0
w023	1749	1750	1.0	0.0	0.0	1.0	0.0
w024	1749	1750	0.9	0.0	0.1	0.8	56.0
w025	1749	1750	1.0	0.0	0.0	1.0	0.0
w026	1749	1750	1.0	0.0	0.0	1.0	0.0
w027	1749	1750	1.0	0.0	0.0	1.0	0.0
w028	1749	1750	1.0	0.0	0.0	1.0	0.0
w029	1749	1750	1.0	0.0	0.0	1.0	0.0
w030	1749	1750	1.0	0.0	0.0	1.0	0.0
w031	1749	1750	1.0	0.0	0.0	1.0	0.0
w032	1749	1750	1.0	0.0	0.0	1.0	0.0
w033	1749	1750	1.0	0.0	0.0	1.0	0.0
w034	1749	1750	1.0	0.0	0.0	1.0	0.0
w035	1749	1750	1.0	0.0	0.0	1.0	0.0
w036	1749	1750	1.0	0.0	0.0	1.0	0.0
w037	1749	1750	1.0	0.0	0.0	1.0	0.0
w038	1749	1750	1.0	0.0	0.0	0.9	16.0
w039	1749	1750	1.0	0.0	0.0	1.0	0.0
w040	1749	1750	1.0	0.0	0.0	1.0	0.0
w041	1749	1750	1.0	0.0	0.0	1.0	0.0
w042	1749	1750	1.0	0.0	0.0	1.0	0.0
w043	1749	1750	1.0	0.0	0.0	1.0	0.0
w044	1749	1750	1.0	0.0	0.0	1.0	0.0
w045	1749	1750	1.0	0.0	0.0	1.0	0.0
w046	1749	1750	1.0	0.0	0.0	1.0	0.0
w047	1749	1750	1.0	0.0	0.0	1.0	0.0
w048	1749	1750	1.0	0.0	0.0	1.0	0.0
w049	1749	1750	1.0	0.0	0.0	1.0	0.0
w050	1749	1750	0.9	0.0	0.1	0.8	42.0
w051	1749	1750	1.0	0.0	0.0	1.0	4.0
w052	1749	1750	1.0	0.0	0.0	1.0	0.0
w053	1749	1750	1.0	0.0	0.0	1.0	0.0
w054	1749	1750	1.0	0.0	0.0	1.0	0.0
w055	1749	1750	1.0	0.0	0.0	1.0	0.0
w056	1749	1750	1.0	0.0	0.0	1.0	14.0
w057	1749	1750	1.0	0.0	0.0	1.0	0.0
w058	1749	1750	1.0	0.0	0.0	1.0	0.0
w059	1749	1750	1.0	0.0	0.0	1.0	0.0
w060	1749	1750	1.0	0.0	0.0	1.0	0.0
w061	1749	1750	1.0	0.0	0.0	1.0	4.0
w062	1749	1750	0.9	0.0	0.1	0.9	20.0
w063	1749	1750	1.0	0.0	0.0	1.0	0.0
w064	1749	1750	1.0	0.0	0.0	1.0	0.0
w065	1749	1750	1.0	0.0	0.0	1.0	0.0
w066	1749	1750	1.0	0.0	0.0	1.0	0.0
w067	1749	1750	1.0	0.0	0.0	1.0	0.0
w068	1749	1750	1.0	0.0	0.0	1.0	0.0
w069	1749	1750	1.0	0.0	0.0	1.0	0.0
w070	1749	1750	1.0	0.0	0.0	1.0	0.0
w071	1749	1750	1.0	0.0	0.0	1.0	0.0
w072	1749	1750	1.0	0.0	0.0	1.0	0.0
w073	1749	1750	1.0	0.0	0.0	1.0	0.0
w074	1749	1750	1.0	0.0	0.0	1.0	8.0
w075	1749	1750	1.0	0.0	0.0	1.0	0.0
w076	1749	1750	1.0	0.0	0.0	1.0	0.0
w077	1749	1750	1.0	0.0	0.0	1.0	0.0
w078	1749	1750	1.0	0.0	0.0	1.0	0.0
w079	1749	1750	1.0	0.0	0.0	1.0	0.0
w080	1749	1750	1.0	0.0	0.0	1.0	0.0
w081	1749	1750	1.0	0.0	0.0	1.0	0.0
w082	1749	1750	1.0	0.0	0.0	1.0	0.0
w083	1749	1750	1.0	0.0	0.0	1.0	0.0
w084	1749	1750	1.0	0.0	0.0	1.0	0.0
w085	1749	1750	1.0	0.0	0.0	1.0	0.0
w086	1749	1750	1.0	0.0	0.0	1.0	0.0
w087	1749	1750	1.0	0.0	0.0	1.0	0.0
w088	1749	1750	1.0	0.0	0.0	1.0	0.0
w089	1749	1750	1.0	0.0	0.0	1.0	0.0
w090	1749	1750	1.0	0.0	0.0	1.0	0.0
w091	1749	1750	1.0	0.0	0.0	1.0	0.0
w092	1749	1750	1.0	0.0	0.0	1.0	0.0
w093	1749	1750	1.0	0.0	0.0	1.0	0.0
w094	1749	1750	1.0	0.0	0.0	1.0	0.0
w095	1749	1750	1.0	0.0	0.0	1.0	0.0
w096	1749	1750	1.0	0.0	0.0	1.0	0.0
w001	1750	1751	1.0	0.0	0.0	1.0	0.0
w002	1750	1751	1.0	0.0	0.0	1.0	0.0
w003	1750	1751	1.0	0.0	0.0	1.0	0.0
w004	1750	1751	1.0	0.0	0.0	1.0	0.0
w005	1750	1751	1.0	0.0	0.0	1.0	0.0
w006	1750	1751	1.0	0.0	0.0	1.0	0.0
w007	1750	1751	1.0	0.0	0.0	1.0	0.0
w008	1750	1751	1.0	0.0	0.0	1.0	0.0
w009	1750	1751	1.0	0.0	0.0	1.0	0.0
w010	1750	1751	1.0	0.0	0.0	1.0	0.0
w011	1750	1751	1.0	0.0	0.0	1.0	0.0
w012	1750	1751	1.0	0.0	0.0	1.0	0.0
w013	1750	1751	1.0	0.0	0.0	1.0	0.0
w014	1750	1751	1.0	0.0	0.0	1.0	0.0
w015	1750	1751	1.0	0.0	0.0	1.0	0.0
w016	1750	1751	1.0	0.0	0.0	1.0	0.0
w017	1750	1751	1.0	0.0	0.0	1.0	0.0
w018	1750	1751	0.9	0.0	0.1	0.9	26.0
w019	1750	1751	1.0	0.0	0.0	1.0	0.0
w020	1750	1751	1.0	0.0	0.0	1.0	0.0
w021	1750	1751	1.0	0.0	0.0	1.0	0.0
w022	1750	1751	1.0	0.0	0.0	1.0	0.0
w023	1750	1751	1.0	0.0	0.0	1.0	4.0
w024	1750	1751	1.0	0.0	0.0	0.9	16.0
w025	1750	1751	1.0	0.0	0.0	1.0	0.0
w026	1750	1751	1.0	0.0	0.0	1.0	0.0
w027	1750	1751	1.0	0.0	0.0	1.0	0.0
w028	1750	1751	1.0	0.0	0.0	1.0	0.0
w029	1750	1751	1.0	0.0	0.0	1.0	0.0
w030	1750	1751	1.0	0.0	0.0	1.0	0.0
w031	1750	1751	1.0	0.0	0.0	1.0	0.0
w032	1750	1751	1.0	0.0	0.0	1.0	0.0
w033	1750	1751	1.0	0.0	0.0	1.0	0.0
w034	1750	1751	1.0	0.0	0.0	1.0	0.0
w035	1750	1751	1.0	0.0	0.0	1.0	0.0
w036	1750	1751	1.0	0.0	0.0	1.0	0.0
w037	1750	1751	1.0	0.0	0.0	1.0	0.0
w038	1750	1751	1.0	0.0	0.0	1.0	0.0
w039	1750	1751	1.0	0.0	0.0	1.0	0.0
w040	1750	1751	1.0	0.0	0.0	1.0	0.0
w041	1750	1751	1.0	0.0	0.0	1.0	0.0
w042	1750	1751	1.0	0.0	0.0	1.0	0.0
w043	1750	1751	1.0	0.0	0.0	1.0	0.0
w044	1750	1751	1.0	0.0	0.0	1.0	0.0
w045	1750	1751	1.0	0.0	0.0	1.0	0.0
w046	1750	1751	1.0	0.0	0.0	1.0	0.0
w047	1750	1751	1.0	0.0	0.0	1.0	0.0
w048	1750	1751	1.0	0.0	0.0	1.0	0.0
w049	1750	1751	1.0	0.0	0.0	1.0	0.0
w050	1750	1751	1.0	0.0	0.0	1.0	0.0
w051	1750	1751	1.0	0.0	0.0	1.0	0.0
w052	1750	1751	1.0	0.0	0.0	1.0	0.0
w053	1750	1751	1.0	0.0	0.0	1.0	0.0
w054	1750	1751	1.0	0.0	0.0	1.0	0.0
w055	1750	1751	1.0	0.0	0.0	1.0	0.0
w056	1750	1751	1.0	0.0	0.0	1.0	0.0
w057	1750	1751	1.0	0.0	0.0	1.0	0.0
w058	1750	1751	1.0	0.0	0.0	1.0	0.0
w059	1750	1751	1.0	0.0	0.0	1.0	0.0
w060	1750	1751	1.0	0.0	0.0	1.0	0.0
w061	1750	1751	0.9	0.0	0.1	0.8	38.0
w062	1750	1751	1.0	0.0	0.0	1.0	0.0
w063	1750	1751	1.0	0.0	0.0	1.0	0.0
w064	1750	1751	1.0	0.0	0.0	1.0	0.0
w065	1750	1751	1.0	0.0	0.0	1.0	0.0
w066	1750	1751	1.0	0.0	0.0	1.0	0.0
w067	1750	1751	1.0	0.0	0.0	1.0	4.0
w068	1750	1751	1.0	0.0	0.0	1.0	0.0
w069	1750	1751	0.9	0.0	0.1	0.9	20.0
w070	1750	1751	1.0	0.0	0.0	1.0	0.0
w071	1750	1751	1.0	0.0	0.0	1.0	0.0
w072	1750	1751	1.0	0.0	0.0	1.0	0.0
w073	1750	1751	1.0	0.0	0.0	1.0	0.0
w074	1750	1751	1.0	0.0	0.0	0.9	22.0
w075	1750	1751	1.0	0.0	0.0	1.0	0.0
w076	1750	1751	1.0	0.0	0.0	1.0	0.0
w077	1750	1751	1.0	0.0	0.0	1.0	0.0
w078	1750	1751	1.0	0.0	0.0	1.0	0.0
w079	1750	1751	1.0	0.0	0.0	1.0	0.0
w080	1750	1751	1.0	0.0	0.0	1.0	0.0
w081	1750	1751	1.0	0.0	0.0	1.0	0.0
w082	1750	1751	1.0	0.0	0.0	1.0	0.0
w083	1750	1751	1.0	0.0	0.0	1.0	0.0
w084	1750	1751	1.0	0.0	0.0	1.0	0.0
w085	1750	1751	1.0	0.0	0.0	1.0	0.0
w086	1750	1751	1.0	0.0	0.0	1.0	0.0
w087	1750	1751	1.0	0.0	0.0	1.0	0.0
w088	1750	1751	1.0	0.0	0.0	1.0	0.0
w089	1750	1751	1.0	0.0	0.0	1.0	0.0
w090	1750	1751	1.0	0.0	0.0	1.0	0.0
w091	1750	1751	1.0	0.0	0.0	1.0	0.0
w092	1750	1751	1.0	0.0	0.0	1.0	0.0
w093	1750	1751	1.0	0.0	0.0	1.0	0.0
w094	1750	1751	1.0	0.0	0.0	1.0	0.0
w095	1750	1751	1.0	0.0	0.0	1.0	0.0
w096	1750	1751	1.0	0.0	0.0	1.0	0.0
w001	1751	1752	1.0	0.0	0.0	1.0	0.0
w002	1751	1752	1.0	0.0	0.0	1.0	0.0
w003	1751	1752	1.0	0.0	0.0	1.0	0.0
w004	1751	1752	1.0	0.0	0.0	1.0	0.0
w005	1751	1752	1.0	0.0	0.0	1.0	0.0
w006	1751	1752	1.0	0.0	0.0	1.0	0.0
w007	1751	1752	1.0	0.0	0.0	1.0	0.0
w008	1751	1752	1.0	0.0	0.0	1.0	0.0
w009	1751	1752	1.0	0.0	0.0	1.0	0.0
w010	1751	1752	1.0	0.0	0.0	1.0	0.0
w011	1751	1752	1.0	0.0	0.0	1.0	0.0
w012	1751	1752	1.0	0.0	0.0	1.0	0.0
w013	1751	1752	1.0	0.0	0.0	0.9	14.0
w014	1751	1752	1.0	0.0	0.0	1.0	0.0
w015	1751	1752	1.0	0.0	0.0	1.0	0.0
w016	1751	1752	1.0	0.0	0.0	1.0	0.0
w017	1751	1752	1.0	0.0	0.0	1.0	0.0
w018	1751	1752	1.0	0.0	0.0	1.0	0.0
w019	1751	1752	1.0	0.0	0.0	1.0	0.0
w020	1751	1752	1.0	0.0	0.0	1.0	0.0
w021	1751	1752	1.0	0.0	0.0	1.0	0.0
w022	1751	1752	1.0	0.0	0.0	1.0	0.0
w023	1751	1752	0.9	0.0	0.1	0.9	40.0
w024	1751	1752	1.0	0.0	0.0	1.0	0.0
w025	1751	1752	1.0	0.0	0.0	1.0	0.0
w026	1751	1752	1.0	0.0	0.0	1.0	0.0
w027	1751	1752	1.0	0.0	0.0	1.0	0.0
w028	1751	1752	1.0	0.0	0.0	1.0	0.0
w029	1751	1752	1.0	0.0	0.0	1.0	0.0
w030	1751	1752	1.0	0.0	0.0	1.0	0.0
w031	1751	1752	1.0	0.0	0.0	1.0	0.0
w032	1751	1752	1.0	0.0	0.0	1.0	0.0
w033	1751	1752	1.0	0.0	0.0	1.0	0.0
w034	1751	1752	1.0	0.0	0.0	0.9	24.0
w035	1751	1752	1.0	0.0	0.0	1.0	0.0
w036	1751	1752	1.0	0.0	0.0	1.0	0.0
w037	1751	1752	1.0	0.0	0.0	1.0	0.0
w038	1751	1752	1.0	0.0	0.0	1.0	0.0
w039	1751	1752	1.0	0.0	0.0	1.0	0.0
w040	1751	1752	1.0	0.0	0.0	1.0	0.0
w041	1751	1752	1.0	0.0	0.0	1.0	0.0
w042	1751	1752	1.0	0.0	0.0	1.0	0.0
w043	1751	1752	1.0	0.0	0.0	1.0	0.0
w044	1751	1752	1.0	0.0	0.0	1.0	0.0
w045	1751	1752	1.0	0.0	0.0	1.0	0.0
w046	1751	1752	1.0	0.0	0.0	1.0	0.0
w047	1751	1752	1.0	0.0	0.0	1.0	0.0
w048	1751	1752	1.0	0.0	0.0	1.0	0.0
w049	1751	1752	1.0	0.0	0.0	1.0	0.0
w050	1751	1752	1.0	0.0	0.0	1.0	0.0
w051	1751	1752	1.0	0.0	0.0	1.0	0.0
w052	1751	1752	1.0	0.0	0.0	1.0	0.0
w053	1751	1752	1.0	0.0	0.0	1.0	0.0
w054	1751	1752	1.0	0.0	0.0	1.0	0.0
w055	1751	1752	1.0	0.0	0.0	1.0	0.0
w056	1751	1752	1.0	0.0	0.0	1.0	0.0
w057	1751	1752	1.0	0.0	0.0	1.0	0.0
w058	1751	1752	1.0	0.0	0.0	1.0	0.0
w059	1751	1752	1.0	0.0	0.0	1.0	0.0
w060	1751	1752	1.0	0.0	0.0	1.0	0.0
w061	1751	1752	1.0	0.0	0.0	1.0	4.0
w062	1751	1752	1.0	0.0	0.0	1.0	0.0
w063	1751	1752	1.0	0.0	0.0	1.0	0.0
w064	1751	1752	1.0	0.0	0.0	1.0	0.0
w065	1751	1752	1.0	0.0	0.0	1.0	0.0
w066	1751	1752	1.0	0.0	0.0	1.0	0.0
w067	1751	1752	1.0	0.0	0.0	1.0	0.0
w068	1751	1752	1.0	0.0	0.0	1.0	0.0
w069	1751	1752	1.0	0.0	0.0	1.0	0.0
w070	1751	1752	1.0	0.0	0.0	1.0	0.0
w071	1751	1752	1.0	0.0	0.0	0.9	16.0
w072	1751	1752	1.0	0.0	0.0	1.0	0.0
w073	1751	1752	1.0	0.0	0.0	1.0	0.0
w074	1751	1752	0.9	0.0	0.1	0.8	46.0
w075	1751	1752	1.0	0.0	0.0	1.0	0.0
w076	1751	1752	1.0	0.0	0.0	1.0	0.0
w077	1751	1752	1.0	0.0	0.0	1.0	0.0
w078	1751	1752	1.0	0.0	0.0	1.0	0.0
w079	1751	1752	1.0	0.0	0.0	1.0	0.0
w080	1751	1752	1.0	0.0	0.0	1.0	0.0
w081	1751	1752	1.0	0.0	0.0	1.0	0.0
w082	1751	1752	1.0	0.0	0.0	1.0	0.0
w083	1751	1752	1.0	0.0	0.0	1.0	0.0
w084	1751	1752	1.0	0.0	0.0	1.0	0.0
w085	1751	1752	1.0	0.0	0.0	1.0	0.0
w086	1751	1752	1.0	0.0	0.0	1.0	0.0
w087	1751	1752	1.0	0.0	0.0	1.0	0.0
w088	1751	1752	1.0	0.0	0.0	1.0	0.0
w089	1751	1752	1.0	0.0	0.0	1.0	0.0
w090	1751	1752	1.0	0.0	0.0	1.0	0.0
w091	1751	1752	1.0	0.0	0.0	1.0	0.0
w092	1751	1752	1.0	0.0	0.0	1.0	0.0
w093	1751	1752	1.0	0.0	0.0	1.0	0.0
w094	1751	1752	1.0	0.0	0.0	1.0	0.0
w095	1751	1752	1.0	0.0	0.0	1.0	0.0
w096	1751	1752	1.0	0.0	0.0	1.0	0.0
w001	1752	1753	1.0	0.0	0.0	1.0	0.0
w002	1752	1753	1.0	0.0	0.0	1.0	0.0
w003	1752	1753	1.0	0.0	0.0	1.0	0.0
w004	1752	1753	1.0	0.0	0.0	1.0	0.0
w005	1752	1753	1.0	0.0	0.0	1.0	0.0
w006	1752	1753	1.0	0.0	0.0	1.0	0.0
w007	1752	1753	1.0	0.0	0.0	1.0	0.0
w008	1752	1753	1.0	0.0	0.0	1.0	0.0
w009	1752	1753	1.0	0.0	0.0	1.0	0.0
w010	1752	1753	1.0	0.0	0.0	1.0	0.0
w011	1752	1753	1.0	0.0	0.0	1.0	0.0
w012	1752	1753	1.0	0.0	0.0	1.0	0.0
w013	1752	1753	0.9	0.0	0.1	0.9	22.0
w014	1752	1753	1.0	0.0	0.0	1.0	0.0
w015	1752	1753	1.0	0.0	0.0	1.0	0.0
w016	1752	1753	1.0	0.0	0.0	1.0	0.0
w017	1752	1753	1.0	0.0	0.0	1.0	0.0
w018	1752	1753	1.0	0.0	0.0	0.9	12.0
w019	1752	1753	1.0	0.0	0.0	1.0	0.0
w020	1752	1753	1.0	0.0	0.0	1.0	0.0
w021	1752	1753	1.0	0.0	0.0	1.0	0.0
w022	1752	1753	1.0	0.0	0.0	1.0	0.0
w023	1752	1753	1.0	0.0	0.0	1.0	0.0
w024	1752	1753	1.0	0.0	0.0	1.0	0.0
w025	1752	1753	1.0	0.0	0.0	1.0	0.0
w026	1752	1753	1.0	0.0	0.0	1.0	0.0
w027	1752	1753	1.0	0.0	0.0	1.0	0.0
w028	1752	1753	1.0	0.0	0.0	1.0	0.0
w029	1752	1753	1.0	0.0	0.0	1.0	0.0
w030	1752	1753	1.0	0.0	0.0	1.0	0.0
w031	1752	1753	1.0	0.0	0.0	1.0	0.0
w032	1752	1753	1.0	0.0	0.0	1.0	0.0
w033	1752	1753	1.0	0.0	0.0	1.0	0.0
w034	1752	1753	1.0	0.0	0.0	1.0	0.0
w035	1752	1753	1.0	0.0	0.0	1.0	0.0
w036	1752	1753	1.0	0.0	0.0	1.0	0.0
w037	1752	1753	1.0	0.0	0.0	1.0	0.0
w038	1752	1753	1.0	0.0	0.0	1.0	0.0
w039	1752	1753	1.0	0.0	0.0	1.0	0.0
w040	1752	1753	1.0	0.0	0.0	1.0	0.0
w041	1752	1753	1.0	0.0	0.0	1.0	0.0
w042	1752	1753	1.0	0.0	0.0	1.0	0.0
w043	1752	1753	1.0	0.0	0.0	1.0	0.0
w044	1752	1753	1.0	0.0	0.0	1.0	0.0
w045	1752	1753	1.0	0.0	0.0	1.0	0.0
w046	1752	1753	1.0	0.0	0.0	1.0	0.0
w047	1752	1753	1.0	0.0	0.0	1.0	0.0
w048	1752	1753	1.0	0.0	0.0	1.0	0.0
w049	1752	1753	1.0	0.0	0.0	1.0	0.0
w050	1752	1753	1.0	0.0	0.0	1.0	0.0
w051	1752	1753	1.0	0.0	0.0	1.0	0.0
w052	1752	1753	1.0	0.0	0.0	1.0	0.0
w053	1752	1753	1.0	0.0	0.0	1.0	0.0
w054	1752	1753	1.0	0.0	0.0	1.0	0.0
w055	1752	1753	1.0	0.0	0.0	1.0	0.0
w056	1752	1753	1.0	0.0	0.0	1.0	0.0
w057	1752	1753	1.0	0.0	0.0	1.0	0.0
w058	1752	1753	1.0	0.0	0.0	1.0	0.0
w059	1752	1753	1.0	0.0	0.0	1.0	0.0
w060	1752	1753	1.0	0.0	0.0	1.0	0.0
w061	1752	1753	0.9	0.0	0.1	0.8	34.0
w062	1752	1753	1.0	0.0	0.0	1.0	0.0
w063	1752	1753	1.0	0.0	0.0	1.0	0.0
w064	1752	1753	1.0	0.0	0.0	1.0	0.0
w065	1752	1753	1.0	0.0	0.0	1.0	0.0
w066	1752	1753	1.0	0.0	0.0	1.0	0.0
w067	1752	1753	1.0	0.0	0.0	1.0	0.0
w068	1752	1753	1.0	0.0	0.0	1.0	0.0
w069	1752	1753	1.0	0.0	0.0	1.0	0.0
w070	1752	1753	1.0	0.0	0.0	1.0	0.0
w071	1752	1753	1.0	0.0	0.0	0.9	12.0
w072	1752	1753	1.0	0.0	0.0	1.0	0.0
w073	1752	1753	1.0	0.0	0.0	1.0	0.0
w074	1752	1753	1.0	0.0	0.0	1.0	0.0
w075	1752	1753	1.0	0.0	0.0	1.0	0.0
w076	1752	1753	1.0	0.0	0.0	1.0	0.0
w077	1752	1753	1.0	0.0	0.0	1.0	0.0
w078	1752	1753	1.0	0.0	0.0	1.0	0.0
w079	1752	1753	1.0	0.0	0.0	1.0	0.0
w080	1752	1753	1.0	0.0	0.0	1.0	0.0
w081	1752	1753	1.0	0.0	0.0	1.0	0.0
w082	1752	1753	1.0	0.0	0.0	1.0	0.0
w083	1752	1753	1.0	0.0	0.0	1.0	0.0
w084	1752	1753	1.0	0.0	0.0	1.0	0.0
w085	1752	1753	1.0	0.0	0.0	1.0	0.0
w086	1752	1753	1.0	0.0	0.0	1.0	0.0
w087	1752	1753	1.0	0.0	0.0	1.0	0.0
w088	1752	1753	1.0	0.0	0.0	1.0	0.0
w089	1752	1753	1.0	0.0	0.0	1.0	0.0
w090	1752	1753	1.0	0.0	0.0	1.0	0.0
w091	1752	1753	1.0	0.0	0.0	1.0	0.0
w092	1752	1753	1.0	0.0	0.0	1.0	0.0
w093	1752	1753	1.0	0.0	0.0	1.0	0.0
w094	1752	1753	1.0	0.0	0.0	1.0	0.0
w095	1752	1753	1.0	0.0	0.0	1.0	0.0
w096	1752	1753	1.0	0.0	0.0	1.0	0.0
w001	1753	1754	1.0	0.0	0.0	1.0	0.0
w002	1753	1754	1.0	0.0	0.0	1.0	0.0
w003	1753	1754	1.0	0.0	0.0	1.0	0.0
w004	1753	1754	1.0	0.0	0.0	1.0	0.0
w005	1753	1754	1.0	0.0	0.0	1.0	0.0
w006	1753	1754	1.0	0.0	0.0	1.0	0.0
w007	1753	1754	1.0	0.0	0.0	1.0	0.0
w008	1753	1754	1.0	0.0	0.0	1.0	0.0
w009	1753	1754	1.0	0.0	0.0	1.0	0.0
w010	1753	1754	1.0	0.0	0.0	1.0	0.0
w011	1753	1754	1.0	0.0	0.0	1.0	0.0
w012	1753	1754	1.0	0.0	0.0	1.0	0.0
w013	1753	1754	1.0	0.0	0.0	0.9	20.0
w014	1753	1754	1.0	0.0	0.0	1.0	4.0
w015	1753	1754	1.0	0.0	0.0	1.0	0.0
w016	1753	1754	1.0	0.0	0.0	1.0	0.0
w017	1753	1754	1.0	0.0	0.0	1.0	0.0
w018	1753	1754	1.0	0.0	0.0	1.0	0.0
w019	1753	1754	1.0	0.0	0.0	1.0	0.0
w020	1753	1754	1.0	0.0	0.0	1.0	0.0
w021	1753	1754	1.0	0.0	0.0	1.0	0.0
w022	1753	1754	1.0	0.0	0.0	1.0	0.0
w023	1753	1754	1.0	0.0	0.0	1.0	0.0
w024	1753	1754	1.0	0.0	0.0	1.0	0.0
w025	1753	1754	1.0	0.0	0.0	1.0	0.0
w026	1753	1754	1.0	0.0	0.0	1.0	0.0
w027	1753	1754	1.0	0.0	0.0	1.0	0.0
w028	1753	1754	1.0	0.0	0.0	1.0	4.0
w029	1753	1754	1.0	0.0	0.0	1.0	0.0
w030	1753	1754	1.0	0.0	0.0	1.0	0.0
w031	1753	1754	1.0	0.0	0.0	1.0	0.0
w032	1753	1754	1.0	0.0	0.0	1.0	0.0
w033	1753	1754	1.0	0.0	0.0	1.0	0.0
w034	1753	1754	1.0	0.0	0.0	1.0	0.0
w035	1753	1754	1.0	0.0	0.0	1.0	0.0
w036	1753	1754	1.0	0.0	0.0	1.0	0.0
w037	1753	1754	1.0	0.0	0.0	1.0	0.0
w038	1753	1754	1.0	0.0	0.0	1.0	0.0
w039	1753	1754	1.0	0.0	0.0	1.0	0.0
w040	1753	1754	1.0	0.0	0.0	1.0	0.0
w041	1753	1754	1.0	0.0	0.0	1.0	0.0
w042	1753	1754	1.0	0.0	0.0	1.0	0.0
w043	1753	1754	1.0	0.0	0.0	1.0	0.0
w044	1753	1754	1.0	0.0	0.0	1.0	0.0
w045	1753	1754	1.0	0.0	0.0	1.0	0.0
w046	1753	1754	1.0	0.0	0.0	1.0	0.0
w047	1753	1754	1.0	0.0	0.0	1.0	0.0
w048	1753	1754	1.0	0.0	0.0	1.0	0.0
w049	1753	1754	1.0	0.0	0.0	1.0	0.0
w050	1753	1754	1.0	0.0	0.0	1.0	0.0
w051	1753	1754	1.0	0.0	0.0	1.0	0.0
w052	1753	1754	1.0	0.0	0.0	0.9	16.0
w053	1753	1754	1.0	0.0	0.0	1.0	0.0
w054	1753	1754	1.0	0.0	0.0	1.0	0.0
w055	1753	1754	1.0	0.0	0.0	1.0	0.0
w056	1753	1754	1.0	0.0	0.0	1.0	0.0
w057	1753	1754	1.0	0.0	0.0	1.0	0.0
w058	1753	1754	1.0	0.0	0.0	1.0	0.0
w059	1753	1754	1.0	0.0	0.0	1.0	0.0
w060	1753	1754	1.0	0.0	0.0	1.0	0.0
w061	1753	1754	1.0	0.0	0.0	1.0	0.0
w062	1753	1754	1.0	0.0	0.0	1.0	0.0
w063	1753	1754	1.0	0.0	0.0	1.0	0.0
w064	1753	1754	1.0	0.0	0.0	1.0	0.0
w065	1753	1754	1.0	0.0	0.0	1.0	0.0
w066	1753	1754	1.0	0.0	0.0	1.0	0.0
w067	1753	1754	1.0	0.0	0.0	1.0	0.0
w068	1753	1754	1.0	0.0	0.0	1.0	0.0
w069	1753	1754	1.0	0.0	0.0	1.0	0.0
w070	1753	1754	1.0	0.0	0.0	1.0	0.0
w071	1753	1754	0.8	0.0	0.2	0.8	92.0
w072	1753	1754	1.0	0.0	0.0	1.0	0.0
w073	1753	1754	1.0	0.0	0.0	1.0	0.0
w074	1753	1754	1.0	0.0	0.0	1.0	0.0
w075	1753	1754	1.0	0.0	0.0	1.0	0.0
w076	1753	1754	1.0	0.0	0.0	1.0	0.0
w077	1753	1754	1.0	0.0	0.0	1.0	0.0
w078	1753	1754	1.0	0.0	0.0	1.0	0.0
w079	1753	1754	1.0	0.0	0.0	1.0	0.0
w080	1753	1754	0.9	0.0	0.1	0.8	36.0
w081	1753	1754	1.0	0.0	0.0	1.0	0.0
w082	1753	1754	1.0	0.0	0.0	1.0	0.0
w083	1753	1754	1.0	0.0	0.0	1.0	0.0
w084	1753	1754	1.0	0.0	0.0	1.0	0.0
w085	1753	1754	1.0	0.0	0.0	1.0	0.0
w086	1753	1754	1.0	0.0	0.0	1.0	0.0
w087	1753	1754	1.0	0.0	0.0	1.0	0.0
w088	1753	1754	1.0	0.0	0.0	1.0	0.0
w089	1753	1754	1.0	0.0	0.0	1.0	0.0
w090	1753	1754	1.0	0.0	0.0	1.0	0.0
w091	1753	1754	1.0	0.0	0.0	1.0	0.0
w092	1753	1754	1.0	0.0	0.0	1.0	0.0
w093	1753	1754	1.0	0.0	0.0	1.0	0.0
w094	1753	1754	1.0	0.0	0.0	1.0	0.0
w095	1753	1754	1.0	0.0	0.0	1.0	0.0
w096	1753	1754	1.0	0.0	0.0	1.0	0.0
w001	1754	1755	1.0	0.0	0.0	1.0	0.0
w002	1754	1755	1.0	0.0	0.0	1.0	0.0
w003	1754	1755	1.0	0.0	0.0	1.0	0.0
w004	1754	1755	1.0	0.0	0.0	1.0	0.0
w005	1754	1755	1.0	0.0	0.0	1.0	4.0
w006	1754	1755	1.0	0.0	0.0	1.0	0.0
w007	1754	1755	1.0	0.0	0.0	1.0	0.0
w008	1754	1755	1.0	0.0	0.0	1.0	0.0
w009	1754	1755	1.0	0.0	0.0	1.0	0.0
w010	1754	1755	1.0	0.0	0.0	1.0	0.0
w011	1754	1755	1.0	0.0	0.0	1.0	0.0
w012	1754	1755	1.0	0.0	0.0	1.0	0.0
w013	1754	1755	0.9	0.0	0.1	0.9	26.0
w014	1754	1755	1.0	0.0	0.0	1.0	0.0
w015	1754	1755	1.0	0.0	0.0	1.0	0.0
w016	1754	1755	1.0	0.0	0.0	1.0	0.0
w017	1754	1755	1.0	0.0	0.0	1.0	0.0
w018	1754	1755	0.8	0.0	0.2	0.7	94.0
w019	1754	1755	1.0	0.0	0.0	1.0	0.0
w020	1754	1755	1.0	0.0	0.0	1.0	0.0
w021	1754	1755	1.0	0.0	0.0	1.0	0.0
w022	1754	1755	1.0	0.0	0.0	1.0	0.0
w023	1754	1755	1.0	0.0	0.0	1.0	0.0
w024	1754	1755	1.0	0.0	0.0	1.0	0.0
w025	1754	1755	1.0	0.0	0.0	1.0	0.0
w026	1754	1755	1.0	0.0	0.0	0.9	18.0
w027	1754	1755	1.0	0.0	0.0	1.0	0.0
w028	1754	1755	1.0	0.0	0.0	1.0	0.0
w029	1754	1755	1.0	0.0	0.0	1.0	0.0
w030	1754	1755	1.0	0.0	0.0	1.0	0.0
w031	1754	1755	1.0	0.0	0.0	1.0	0.0
w032	1754	1755	1.0	0.0	0.0	1.0	0.0
w033	1754	1755	1.0	0.0	0.0	1.0	0.0
w034	1754	1755	1.0	0.0	0.0	1.0	0.0
w035	1754	1755	1.0	0.0	0.0	1.0	0.0
w036	1754	1755	1.0	0.0	0.0	1.0	0.0
w037	1754	1755	1.0	0.0	0.0	1.0	0.0
w038	1754	1755	1.0	0.0	0.0	1.0	0.0
w039	1754	1755	1.0	0.0	0.0	1.0	0.0
w040	1754	1755	0.9	0.0	0.1	0.9	30.0
w041	1754	1755	1.0	0.0	0.0	1.0	0.0
w042	1754	1755	1.0	0.0	0.0	1.0	0.0
w043	1754	1755	0.7	0.0	0.3	0.6	104.0
w044	1754	1755	1.0	0.0	0.0	1.0	0.0
w045	1754	1755	1.0	0.0	0.0	1.0	0.0
w046	1754	1755	1.0	0.0	0.0	1.0	4.0
w047	1754	1755	1.0	0.0	0.0	1.0	0.0
w048	1754	1755	1.0	0.0	0.0	1.0	0.0
w049	1754	1755	1.0	0.0	0.0	1.0	0.0
w050	1754	1755	1.0	0.0	0.0	1.0	0.0
w051	1754	1755	1.0	0.0	0.0	1.0	0.0
w052	1754	1755	1.0	0.0	0.0	1.0	0.0
w053	1754	1755	1.0	0.0	0.0	1.0	0.0
w054	1754	1755	1.0	0.0	0.0	1.0	0.0
w055	1754	1755	1.0	0.0	0.0	1.0	0.0
w056	1754	1755	1.0	0.0	0.0	1.0	0.0
w057	1754	1755	1.0	0.0	0.0	1.0	0.0
w058	1754	1755	1.0	0.0	0.0	1.0	0.0
w059	1754	1755	1.0	0.0	0.0	1.0	0.0
w060	1754	1755	1.0	0.0	0.0	1.0	0.0
w061	1754	1755	0.9	0.0	0.1	0.9	12.0
w062	1754	1755	1.0	0.0	0.0	1.0	0.0
w063	1754	1755	1.0	0.0	0.0	1.0	0.0
w064	1754	1755	1.0	0.0	0.0	1.0	0.0
w065	1754	1755	1.0	0.0	0.0	1.0	0.0
w066	1754	1755	1.0	0.0	0.0	1.0	0.0
w067	1754	1755	1.0	0.0	0.0	1.0	0.0
w068	1754	1755	1.0	0.0	0.0	1.0	0.0
w069	1754	1755	0.8	0.0	0.2	0.8	54.0
w070	1754	1755	1.0	0.0	0.0	1.0	0.0
w071	1754	1755	1.0	0.0	0.0	1.0	0.0
w072	1754	1755	1.0	0.0	0.0	1.0	0.0
w073	1754	1755	1.0	0.0	0.0	1.0	0.0
w074	1754	1755	1.0	0.0	0.0	1.0	0.0
w075	1754	1755	1.0	0.0	0.0	1.0	0.0
w076	1754	1755	1.0	0.0	0.0	1.0	0.0
w077	1754	1755	1.0	0.0	0.0	1.0	0.0
w078	1754	1755	1.0	0.0	0.0	1.0	0.0
w079	1754	1755	1.0	0.0	0.0	1.0	0.0
w080	1754	1755	1.0	0.0	0.0	1.0	0.0
w081	1754	1755	1.0	0.0	0.0	1.0	0.0
w082	1754	1755	1.0	0.0	0.0	1.0	0.0
w083	1754	1755	1.0	0.0	0.0	1.0	0.0
w084	1754	1755	1.0	0.0	0.0	1.0	0.0
w085	1754	1755	1.0	0.0	0.0	1.0	0.0
w086	1754	1755	1.0	0.0	0.0	1.0	0.0
w087	1754	1755	1.0	0.0	0.0	1.0	0.0
w088	1754	1755	1.0	0.0	0.0	1.0	0.0
w089	1754	1755	1.0	0.0	0.0	1.0	0.0
w090	1754	1755	1.0	0.0	0.0	1.0	0.0
w091	1754	1755	1.0	0.0	0.0	1.0	0.0
w092	1754	1755	1.0	0.0	0.0	1.0	0.0
w093	1754	1755	1.0	0.0	0.0	1.0	0.0
w094	1754	1755	1.0	0.0	0.0	1.0	0.0
w095	1754	1755	1.0	0.0	0.0	1.0	0.0
w096	1754	1755	1.0	0.0	0.0	1.0	0.0
w001	1755	1756	1.0	0.0	0.0	1.0	0.0
w002	1755	1756	1.0	0.0	0.0	1.0	0.0
w003	1755	1756	1.0	0.0	0.0	1.0	0.0
w004	1755	1756	1.0	0.0	0.0	1.0	0.0
w005	1755	1756	1.0	0.0	0.0	1.0	0.0
w006	1755	1756	1.0	0.0	0.0	1.0	0.0
w007	1755	1756	1.0	0.0	0.0	1.0	0.0
w008	1755	1756	1.0	0.0	0.0	1.0	0.0
w009	1755	1756	1.0	0.0	0.0	1.0	0.0
w010	1755	1756	1.0	0.0	0.0	1.0	0.0
w011	1755	1756	1.0	0.0	0.0	1.0	0.0
w012	1755	1756	1.0	0.0	0.0	1.0	0.0
w013	1755	1756	1.0	0.0	0.0	1.0	4.0
w014	1755	1756	1.0	0.0	0.0	1.0	0.0
w015	1755	1756	1.0	0.0	0.0	1.0	0.0
w016	1755	1756	1.0	0.0	0.0	1.0	0.0
w017	1755	1756	1.0	0.0	0.0	1.0	0.0
w018	1755	1756	1.0	0.0	0.0	1.0	0.0
w019	1755	1756	1.0	0.0	0.0	1.0	0.0
w020	1755	1756	1.0	0.0	0.0	1.0	0.0
w021	1755	1756	1.0	0.0	0.0	1.0	0.0
w022	1755	1756	1.0	0.0	0.0	1.0	0.0
w023	1755	1756	0.9	0.0	0.1	0.9	50.0
w024	1755	1756	1.0	0.0	0.0	1.0	0.0
w025	1755	1756	1.0	0.0	0.0	1.0	0.0
w026	1755	1756	1.0	0.0	0.0	1.0	0.0
w027	1755	1756	1.0	0.0	0.0	1.0	0.0
w028	1755	1756	1.0	0.0	0.0	1.0	0.0
w029	1755	1756	1.0	0.0	0.0	1.0	4.0
w030	1755	1756	1.0	0.0	0.0	1.0	0.0
w031	1755	1756	1.0	0.0	0.0	0.9	4.0
w032	1755	1756	1.0	0.0	0.0	1.0	0.0
w033	1755	1756	1.0	0.0	0.0	1.0	0.0
w034	1755	1756	1.0	0.0	0.0	1.0	0.0
w035	1755	1756	1.0	0.0	0.0	1.0	0.0
w036	1755	1756	1.0	0.0	0.0	1.0	0.0
w037	1755	1756	1.0	0.0	0.0	1.0	0.0
w038	1755	1756	1.0	0.0	0.0	1.0	0.0
w039	1755	1756	1.0	0.0	0.0	1.0	0.0
w040	1755	1756	1.0	0.0	0.0	1.0	0.0
w041	1755	1756	1.0	0.0	0.0	1.0	0.0
w042	1755	1756	1.0	0.0	0.0	1.0	0.0
w043	1755	1756	1.0	0.0	0.0	1.0	0.0
w044	1755	1756	1.0	0.0	0.0	1.0	0.0
w045	1755	1756	1.0	0.0	0.0	1.0	0.0
w046	1755	1756	1.0	0.0	0.0	1.0	0.0
w047	1755	1756	1.0	0.0	0.0	1.0	0.0
w048	1755	1756	1.0	0.0	0.0	1.0	0.0
w049	1755	1756	1.0	0.0	0.0	1.0	0.0
w050	1755	1756	1.0	0.0	0.0	0.9	10.0
w051	1755	1756	1.0	0.0	0.0	1.0	0.0
w052	1755	1756	0.9	0.0	0.1	0.9	20.0
w053	1755	1756	1.0	0.0	0.0	1.0	0.0
w054	1755	1756	1.0	0.0	0.0	1.0	0.0
w055	1755	1756	1.0	0.0	0.0	1.0	0.0
w056	1755	1756	1.0	0.0	0.0	1.0	0.0
w057	1755	1756	1.0	0.0	0.0	1.0	0.0
w058	1755	1756	1.0	0.0	0.0	1.0	0.0
w059	1755	1756	1.0	0.0	0.0	1.0	0.0
w060	1755	1756	1.0	0.0	0.0	1.0	0.0
w061	1755	1756	1.0	0.0	0.0	1.0	0.0
w062	1755	1756	1.0	0.0	0.0	1.0	0.0
w063	1755	1756	1.0	0.0	0.0	1.0	0.0
w064	1755	1756	1.0	0.0	0.0	1.0	0.0
w065	1755	1756	1.0	0.0	0.0	1.0	0.0
w066	1755	1756	1.0	0.0	0.0	1.0	0.0
w067	1755	1756	1.0	0.0	0.0	1.0	0.0
w068	1755	1756	1.0	0.0	0.0	1.0	0.0
w069	1755	1756	1.0	0.0	0.0	1.0	0.0
w070	1755	1756	1.0	0.0	0.0	1.0	0.0
w071	1755	1756	1.0	0.0	0.0	1.0	0.0
w072	1755	1756	1.0	0.0	0.0	1.0	0.0
w073	1755	1756	1.0	0.0	0.0	1.0	0.0
w074	1755	1756	1.0	0.0	0.0	1.0	0.0
w075	1755	1756	1.0	0.0	0.0	1.0	0.0
w076	1755	1756	1.0	0.0	0.0	1.0	0.0
w077	1755	1756	1.0	0.0	0.0	1.0	0.0
w078	1755	1756	1.0	0.0	0.0	1.0	0.0
w079	1755	1756	1.0	0.0	0.0	1.0	4.0
w080	1755	1756	1.0	0.0	0.0	1.0	0.0
w081	1755	1756	1.0	0.0	0.0	1.0	0.0
w082	1755	1756	1.0	0.0	0.0	1.0	0.0
w083	1755	1756	1.0	0.0	0.0	1.0	0.0
w084	1755	1756	1.0	0.0	0.0	1.0	0.0
w085	1755	1756	1.0	0.0	0.0	1.0	0.0
w086	1755	1756	1.0	0.0	0.0	1.0	0.0
w087	1755	1756	1.0	0.0	0.0	1.0	0.0
w088	1755	1756	1.0	0.0	0.0	1.0	0.0
w089	1755	1756	1.0	0.0	0.0	1.0	0.0
w090	1755	1756	1.0	0.0	0.0	1.0	0.0
w091	1755	1756	1.0	0.0	0.0	1.0	0.0
w092	1755	1756	1.0	0.0	0.0	1.0	0.0
w093	1755	1756	1.0	0.0	0.0	1.0	0.0
w094	1755	1756	1.0	0.0	0.0	1.0	0.0
w095	1755	1756	1.0	0.0	0.0	1.0	0.0
w096	1755	1756	1.0	0.0	0.0	1.0	0.0
w001	1756	1757	1.0	0.0	0.0	1.0	0.0
w002	1756	1757	1.0	0.0	0.0	1.0	0.0
w003	1756	1757	1.0	0.0	0.0	1.0	0.0
w004	1756	1757	1.0	0.0	0.0	1.0	0.0
w005	1756	1757	1.0	0.0	0.0	1.0	0.0
w006	1756	1757	1.0	0.0	0.0	1.0	0.0
w007	1756	1757	1.0	0.0	0.0	1.0	0.0
w008	1756	1757	1.0	0.0	0.0	1.0	0.0
w009	1756	1757	1.0	0.0	0.0	1.0	0.0
w010	1756	1757	1.0	0.0	0.0	1.0	0.0
w011	1756	1757	1.0	0.0	0.0	1.0	0.0
w012	1756	1757	1.0	0.0	0.0	1.0	0.0
w013	1756	1757	0.9	0.0	0.1	0.9	26.0
w014	1756	1757	1.0	0.0	0.0	1.0	0.0
w015	1756	1757	1.0	0.0	0.0	1.0	0.0
w016	1756	1757	1.0	0.0	0.0	1.0	0.0
w017	1756	1757	1.0	0.0	0.0	1.0	0.0
w018	1756	1757	0.9	0.0	0.1	0.8	52.0
w019	1756	1757	1.0	0.0	0.0	1.0	0.0
w020	1756	1757	1.0	0.0	0.0	1.0	0.0
w021	1756	1757	1.0	0.0	0.0	1.0	0.0
w022	1756	1757	1.0	0.0	0.0	1.0	0.0
w023	1756	1757	0.9	0.0	0.1	0.9	54.0
w024	1756	1757	1.0	0.0	0.0	1.0	0.0
w025	1756	1757	1.0	0.0	0.0	1.0	0.0
w026	1756	1757	1.0	0.0	0.0	1.0	0.0
w027	1756	1757	1.0	0.0	0.0	1.0	0.0
w028	1756	1757	1.0	0.0	0.0	1.0	0.0
w029	1756	1757	1.0	0.0	0.0	1.0	0.0
w030	1756	1757	1.0	0.0	0.0	1.0	0.0
w031	1756	1757	1.0	0.0	0.0	1.0	0.0
w032	1756	1757	1.0	0.0	0.0	1.0	0.0
w033	1756	1757	1.0	0.0	0.0	1.0	0.0
w034	1756	1757	1.0	0.0	0.0	1.0	0.0
w035	1756	1757	1.0	0.0	0.0	1.0	0.0
w036	1756	1757	1.0	0.0	0.0	1.0	0.0
w037	1756	1757	1.0	0.0	0.0	1.0	0.0
w038	1756	1757	1.0	0.0	0.0	1.0	0.0
w039	1756	1757	1.0	0.0	0.0	1.0	0.0
w040	1756	1757	1.0	0.0	0.0	1.0	0.0
w041	1756	1757	1.0	0.0	0.0	1.0	0.0
w042	1756	1757	1.0	0.0	0.0	1.0	0.0
w043	1756	1757	1.0	0.0	0.0	1.0	0.0
w044	1756	1757	1.0	0.0	0.0	1.0	0.0
w045	1756	1757	1.0	0.0	0.0	1.0	0.0
w046	1756	1757	1.0	0.0	0.0	1.0	0.0
w047	1756	1757	1.0	0.0	0.0	1.0	0.0
w048	1756	1757	1.0	0.0	0.0	1.0	0.0
w049	1756	1757	1.0	0.0	0.0	1.0	0.0
w050	1756	1757	1.0	0.0	0.0	1.0	0.0
w051	1756	1757	1.0	0.0	0.0	1.0	0.0
w052	1756	1757	1.0	0.0	0.0	1.0	0.0
w053	1756	1757	1.0	0.0	0.0	1.0	0.0
w054	1756	1757	1.0	0.0	0.0	1.0	0.0
w055	1756	1757	1.0	0.0	0.0	1.0	0.0
w056	1756	1757	0.9	0.0	0.1	0.8	48.0
w057	1756	1757	1.0	0.0	0.0	1.0	0.0
w058	1756	1757	1.0	0.0	0.0	1.0	0.0
w059	1756	1757	1.0	0.0	0.0	1.0	4.0
w060	1756	1757	1.0	0.0	0.0	1.0	0.0
w061	1756	1757	1.0	0.0	0.0	1.0	0.0
w062	1756	1757	1.0	0.0	0.0	1.0	0.0
w063	1756	1757	1.0	0.0	0.0	1.0	0.0
w064	1756	1757	1.0	0.0	0.0	1.0	0.0
w065	1756	1757	1.0	0.0	0.0	1.0	0.0
w066	1756	1757	1.0	0.0	0.0	1.0	0.0
w067	1756	1757	1.0	0.0	0.0	1.0	0.0
w068	1756	1757	1.0	0.0	0.0	1.0	0.0
w069	1756	1757	1.0	0.0	0.0	0.8	28.0
w070	1756	1757	1.0	0.0	0.0	1.0	0.0
w071	1756	1757	1.0	0.0	0.0	1.0	0.0
w072	1756	1757	1.0	0.0	0.0	1.0	0.0
w073	1756	1757	1.0	0.0	0.0	1.0	0.0
w074	1756	1757	1.0	0.0	0.0	1.0	0.0
w075	1756	1757	1.0	0.0	0.0	1.0	0.0
w076	1756	1757	1.0	0.0	0.0	1.0	0.0
w077	1756	1757	1.0	0.0	0.0	1.0	0.0
w078	1756	1757	1.0	0.0	0.0	1.0	0.0
w079	1756	1757	1.0	0.0	0.0	1.0	0.0
w080	1756	1757	1.0	0.0	0.0	1.0	0.0
w081	1756	1757	1.0	0.0	0.0	1.0	0.0
w082	1756	1757	1.0	0.0	0.0	1.0	0.0
w083	1756	1757	1.0	0.0	0.0	1.0	0.0
w084	1756	1757	1.0	0.0	0.0	1.0	0.0
w085	1756	1757	1.0	0.0	0.0	1.0	0.0
w086	1756	1757	1.0	0.0	0.0	1.0	0.0
w087	1756	1757	1.0	0.0	0.0	1.0	0.0
w088	1756	1757	1.0	0.0	0.0	1.0	0.0
w089	1756	1757	1.0	0.0	0.0	1.0	0.0
w090	1756	1757	1.0	0.0	0.0	1.0	0.0
w091	1756	1757	1.0	0.0	0.0	1.0	0.0
w092	1756	1757	1.0	0.0	0.0	1.0	0.0
w093	1756	1757	1.0	0.0	0.0	1.0	0.0
w094	1756	1757	1.0	0.0	0.0	1.0	0.0
w095	1756	1757	1.0	0.0	0.0	1.0	0.0
w096	1756	1757	1.0	0.0	0.0	1.0	0.0
w001	1757	1758	1.0	0.0	0.0	1.0	0.0
w002	1757	1758	1.0	0.0	0.0	1.0	0.0
w003	1757	1758	1.0	0.0	0.0	1.0	0.0
w004	1757	1758	1.0	0.0	0.0	1.0	0.0
w005	1757	1758	1.0	0.0	0.0	1.0	0.0
w006	1757	1758	1.0	0.0	0.0	1.0	0.0
w007	1757	1758	1.0	0.0	0.0	1.0	0.0
w008	1757	1758	1.0	0.0	0.0	1.0	0.0
w009	1757	1758	1.0	0.0	0.0	1.0	0.0
w010	1757	1758	1.0	0.0	0.0	1.0	0.0
w011	1757	1758	1.0	0.0	0.0	1.0	0.0
w012	1757	1758	1.0	0.0	0.0	1.0	0.0
w013	1757	1758	1.0	0.0	0.0	1.0	4.0
w014	1757	1758	1.0	0.0	0.0	0.9	24.0
w015	1757	1758	1.0	0.0	0.0	1.0	0.0
w016	1757	1758	1.0	0.0	0.0	1.0	0.0
w017	1757	1758	1.0	0.0	0.0	1.0	0.0
w018	1757	1758	1.0	0.0	0.0	1.0	0.0
w019	1757	1758	1.0	0.0	0.0	1.0	0.0
w020	1757	1758	1.0	0.0	0.0	1.0	0.0
w021	1757	1758	1.0	0.0	0.0	1.0	0.0
w022	1757	1758	1.0	0.0	0.0	1.0	0.0
w023	1757	1758	0.9	0.0	0.1	0.9	44.0
w024	1757	1758	1.0	0.0	0.0	1.0	0.0
w025	1757	1758	1.0	0.0	0.0	1.0	0.0
w026	1757	1758	1.0	0.0	0.0	1.0	0.0
w027	1757	1758	1.0	0.0	0.0	1.0	0.0
w028	1757	1758	1.0	0.0	0.0	1.0	0.0
w029	1757	1758	1.0	0.0	0.0	1.0	0.0
w030	1757	1758	1.0	0.0	0.0	1.0	0.0
w031	1757	1758	1.0	0.0	0.0	1.0	0.0
w032	1757	1758	0.9	0.0	0.1	0.9	50.0
w033	1757	1758	1.0	0.0	0.0	1.0	0.0
w034	1757	1758	1.0	0.0	0.0	1.0	0.0
w035	1757	1758	1.0	0.0	0.0	1.0	0.0
w036	1757	1758	1.0	0.0	0.0	1.0	0.0
w037	1757	1758	1.0	0.0	0.0	1.0	0.0
w038	1757	1758	1.0	0.0	0.0	1.0	0.0
w039	1757	1758	1.0	0.0	0.0	1.0	0.0
w040	1757	1758	1.0	0.0	0.0	1.0	0.0
w041	1757	1758	1.0	0.0	0.0	1.0	0.0
w042	1757	1758	1.0	0.0	0.0	1.0	0.0
w043	1757	1758	1.0	0.0	0.0	1.0	0.0
w044	1757	1758	1.0	0.0	0.0	1.0	0.0
w045	1757	1758	1.0	0.0	0.0	1.0	0.0
w046	1757	1758	1.0	0.0	0.0	1.0	0.0
w047	1757	1758	1.0	0.0	0.0	1.0	0.0
w048	1757	1758	1.0	0.0	0.0	1.0	0.0
w049	1757	1758	1.0	0.0	0.0	1.0	0.0
w050	1757	1758	1.0	0.0	0.0	1.0	0.0
w051	1757	1758	1.0	0.0	0.0	1.0	0.0
w052	1757	1758	0.9	0.0	0.1	0.8	50.0
w053	1757	1758	1.0	0.0	0.0	1.0	0.0
w054	1757	1758	1.0	0.0	0.0	1.0	0.0
w055	1757	1758	1.0	0.0	0.0	1.0	0.0
w056	1757	1758	1.0	0.0	0.0	0.9	12.0
w057	1757	1758	1.0	0.0	0.0	1.0	0.0
w058	1757	1758	1.0	0.0	0.0	1.0	0.0
w059	1757	1758	1.0	0.0	0.0	1.0	0.0
w060	1757	1758	1.0	0.0	0.0	1.0	0.0
w061	1757	1758	0.9	0.0	0.1	0.9	28.0
w062	1757	1758	1.0	0.0	0.0	1.0	0.0
w063	1757	1758	1.0	0.0	0.0	1.0	0.0
w064	1757	1758	1.0	0.0	0.0	1.0	0.0
w065	1757	1758	1.0	0.0	0.0	1.0	0.0
w066	1757	1758	1.0	0.0	0.0	1.0	0.0
w067	1757	1758	1.0	0.0	0.0	1.0	0.0
w068	1757	1758	1.0	0.0	0.0	1.0	0.0
w069	1757	1758	1.0	0.0	0.0	1.0	0.0
w070	1757	1758	1.0	0.0	0.0	1.0	0.0
w071	1757	1758	1.0	0.0	0.0	1.0	0.0
w072	1757	1758	1.0	0.0	0.0	1.0	0.0
w073	1757	1758	1.0	0.0	0.0	1.0	0.0
w074	1757	1758	1.0	0.0	0.0	1.0	0.0
w075	1757	1758	1.0	0.0	0.0	1.0	0.0
w076	1757	1758	1.0	0.0	0.0	1.0	0.0
w077	1757	1758	1.0	0.0	0.0	1.0	0.0
w078	1757	1758	1.0	0.0	0.0	1.0	0.0
w079	1757	1758	1.0	0.0	0.0	1.0	0.0
w080	1757	1758	1.0	0.0	0.0	1.0	0.0
w081	1757	1758	1.0	0.0	0.0	1.0	0.0
w082	1757	1758	1.0	0.0	0.0	1.0	0.0
w083	1757	1758	1.0	0.0	0.0	1.0	0.0
w084	1757	1758	1.0	0.0	0.0	1.0	0.0
w085	1757	1758	1.0	0.0	0.0	1.0	0.0
w086	1757	1758	1.0	0.0	0.0	1.0	0.0
w087	1757	1758	1.0	0.0	0.0	1.0	0.0
w088	1757	1758	1.0	0.0	0.0	1.0	0.0
w089	1757	1758	1.0	0.0	0.0	1.0	0.0
w090	1757	1758	1.0	0.0	0.0	1.0	0.0
w091	1757	1758	1.0	0.0	0.0	1.0	0.0
w092	1757	1758	1.0	0.0	0.0	1.0	0.0
w093	1757	1758	1.0	0.0	0.0	1.0	0.0
w094	1757	1758	1.0	0.0	0.0	1.0	0.0
w095	1757	1758	1.0	0.0	0.0	1.0	0.0
w096	1757	1758	1.0	0.0	0.0	1.0	0.0
w001	1758	1759	1.0	0.0	0.0	1.0	0.0
w002	1758	1759	1.0	0.0	0.0	1.0	0.0
w003	1758	1759	1.0	0.0	0.0	1.0	0.0
w004	1758	1759	1.0	0.0	0.0	1.0	0.0
w005	1758	1759	1.0	0.0	0.0	1.0	0.0
w006	1758	1759	1.0	0.0	0.0	1.0	0.0
w007	1758	1759	1.0	0.0	0.0	1.0	0.0
w008	1758	1759	1.0	0.0	0.0	1.0	0.0
w009	1758	1759	1.0	0.0	0.0	1.0	0.0
w010	1758	1759	1.0	0.0	0.0	1.0	0.0
w011	1758	1759	1.0	0.0	0.0	1.0	0.0
w012	1758	1759	1.0	0.0	0.0	1.0	0.0
w013	1758	1759	1.0	0.0	0.0	1.0	0.0
w014	1758	1759	1.0	0.0	0.0	1.0	0.0
w015	1758	1759	1.0	0.0	0.0	1.0	0.0
w016	1758	1759	1.0	0.0	0.0	1.0	0.0
w017	1758	1759	1.0	0.0	0.0	1.0	0.0
w018	1758	1759	0.9	0.0	0.1	0.8	34.0
w019	1758	1759	1.0	0.0	0.0	1.0	0.0
w020	1758	1759	1.0	0.0	0.0	1.0	0.0
w021	1758	1759	1.0	0.0	0.0	1.0	0.0
w022	1758	1759	1.0	0.0	0.0	1.0	0.0
w023	1758	1759	1.0	0.0	0.0	0.9	4.0
w024	1758	1759	1.0	0.0	0.0	1.0	0.0
w025	1758	1759	1.0	0.0	0.0	1.0	0.0
w026	1758	1759	1.0	0.0	0.0	1.0	0.0
w027	1758	1759	1.0	0.0	0.0	1.0	0.0
w028	1758	1759	1.0	0.0	0.0	1.0	0.0
w029	1758	1759	1.0	0.0	0.0	1.0	0.0
w030	1758	1759	1.0	0.0	0.0	1.0	0.0
w031	1758	1759	1.0	0.0	0.0	1.0	0.0
w032	1758	1759	0.9	0.0	0.1	0.9	24.0
w033	1758	1759	1.0	0.0	0.0	1.0	0.0
w034	1758	1759	1.0	0.0	0.0	1.0	0.0
w035	1758	1759	1.0	0.0	0.0	1.0	0.0
w036	1758	1759	1.0	0.0	0.0	1.0	0.0
w037	1758	1759	1.0	0.0	0.0	1.0	0.0
w038	1758	1759	1.0	0.0	0.0	1.0	0.0
w039	1758	1759	1.0	0.0	0.0	1.0	0.0
w040	1758	1759	1.0	0.0	0.0	1.0	0.0
w041	1758	1759	1.0	0.0	0.0	1.0	0.0
w042	1758	1759	1.0	0.0	0.0	1.0	0.0
w043	1758	1759	1.0	0.0	0.0	1.0	0.0
w044	1758	1759	1.0	0.0	0.0	1.0	0.0
w045	1758	1759	1.0	0.0	0.0	1.0	0.0
w046	1758	1759	1.0	0.0	0.0	1.0	0.0
w047	1758	1759	1.0	0.0	0.0	1.0	0.0
w048	1758	1759	1.0	0.0	0.0	1.0	0.0
w049	1758	1759	1.0	0.0	0.0	1.0	0.0
w050	1758	1759	1.0	0.0	0.0	1.0	0.0
w051	1758	1759	1.0	0.0	0.0	1.0	0.0
w052	1758	1759	1.0	0.0	0.0	1.0	0.0
w053	1758	1759	1.0	0.0	0.0	1.0	0.0
w054	1758	1759	1.0	0.0	0.0	1.0	0.0
w055	1758	1759	1.0	0.0	0.0	1.0	0.0
w056	1758	1759	1.0	0.0	0.0	0.9	30.0
w057	1758	1759	1.0	0.0	0.0	1.0	0.0
w058	1758	1759	1.0	0.0	0.0	1.0	0.0
w059	1758	1759	1.0	0.0	0.0	1.0	0.0
w060	1758	1759	1.0	0.0	0.0	1.0	0.0
w061	1758	1759	0.9	0.0	0.1	0.9	10.0
w062	1758	1759	1.0	0.0	0.0	1.0	0.0
w063	1758	1759	1.0	0.0	0.0	1.0	0.0
w064	1758	1759	1.0	0.0	0.0	1.0	0.0
w065	1758	1759	1.0	0.0	0.0	1.0	0.0
w066	1758	1759	1.0	0.0	0.0	1.0	0.0
w067	1758	1759	1.0	0.0	0.0	1.0	0.0
w068	1758	1759	1.0	0.0	0.0	1.0	0.0
w069	1758	1759	1.0	0.0	0.0	1.0	0.0
w070	1758	1759	1.0	0.0	0.0	1.0	0.0
w071	1758	1759	1.0	0.0	0.0	0.9	24.0
w072	1758	1759	1.0	0.0	0.0	1.0	4.0
w073	1758	1759	1.0	0.0	0.0	1.0	0.0
w074	1758	1759	0.8	0.0	0.3	0.8	58.0
w075	1758	1759	1.0	0.0	0.0	1.0	0.0
w076	1758	1759	1.0	0.0	0.0	1.0	0.0
w077	1758	1759	1.0	0.0	0.0	1.0	0.0
w078	1758	1759	1.0	0.0	0.0	1.0	0.0
w079	1758	1759	1.0	0.0	0.0	1.0	0.0
w080	1758	1759	1.0	0.0	0.0	1.0	0.0
w081	1758	1759	1.0	0.0	0.0	1.0	0.0
w082	1758	1759	1.0	0.0	0.0	1.0	0.0
w083	1758	1759	1.0	0.0	0.0	1.0	0.0
w084	1758	1759	1.0	0.0	0.0	1.0	0.0
w085	1758	1759	1.0	0.0	0.0	1.0	0.0
w086	1758	1759	1.0	0.0	0.0	1.0	0.0
w087	1758	1759	1.0	0.0	0.0	1.0	0.0
w088	1758	1759	1.0	0.0	0.0	1.0	0.0
w089	1758	1759	1.0	0.0	0.0	1.0	0.0
w090	1758	1759	1.0	0.0	0.0	1.0	0.0
w091	1758	1759	1.0	0.0	0.0	1.0	0.0
w092	1758	1759	1.0	0.0	0.0	1.0	0.0
w093	1758	1759	1.0	0.0	0.0	1.0	0.0
w094	1758	1759	1.0	0.0	0.0	1.0	0.0
w095	1758	1759	1.0	0.0	0.0	1.0	0.0
w096	1758	1759	1.0	0.0	0.0	1.0	0.0
w001	1759	1760	1.0	0.0	0.0	1.0	0.0
w002	1759	1760	1.0	0.0	0.0	1.0	0.0
w003	1759	1760	1.0	0.0	0.0	1.0	0.0
w004	1759	1760	1.0	0.0	0.0	1.0	0.0
w005	1759	1760	1.0	0.0	0.0	1.0	0.0
w006	1759	1760	1.0	0.0	0.0	1.0	0.0
w007	1759	1760	1.0	0.0	0.0	1.0	0.0
w008	1759	1760	1.0	0.0	0.0	1.0	0.0
w009	1759	1760	1.0	0.0	0.0	1.0	0.0
w010	1759	1760	1.0	0.0	0.0	1.0	0.0
w011	1759	1760	1.0	0.0	0.0	1.0	0.0
w012	1759	1760	1.0	0.0	0.0	1.0	0.0
w013	1759	1760	1.0	0.0	0.0	1.0	0.0
w014	1759	1760	1.0	0.0	0.0	1.0	0.0
w015	1759	1760	1.0	0.0	0.0	1.0	0.0
w016	1759	1760	1.0	0.0	0.0	1.0	0.0
w017	1759	1760	1.0	0.0	0.0	1.0	0.0
w018	1759	1760	1.0	0.0	0.0	1.0	0.0
w019	1759	1760	1.0	0.0	0.0	1.0	0.0
w020	1759	1760	1.0	0.0	0.0	1.0	0.0
w021	1759	1760	1.0	0.0	0.0	1.0	0.0
w022	1759	1760	1.0	0.0	0.0	1.0	0.0
w023	1759	1760	0.9	0.0	0.1	0.8	64.0
w024	1759	1760	1.0	0.0	0.0	1.0	0.0
w025	1759	1760	1.0	0.0	0.0	1.0	0.0
w026	1759	1760	1.0	0.0	0.0	0.8	28.0
w027	1759	1760	1.0	0.0	0.0	1.0	0.0
w028	1759	1760	1.0	0.0	0.0	1.0	0.0
w029	1759	1760	1.0	0.0	0.0	1.0	0.0
w030	1759	1760	1.0	0.0	0.0	1.0	0.0
w031	1759	1760	1.0	0.0	0.0	1.0	0.0
w032	1759	1760	1.0	0.0	0.0	1.0	0.0
w033	1759	1760	1.0	0.0	0.0	1.0	0.0
w034	1759	1760	1.0	0.0	0.0	1.0	0.0
w035	1759	1760	1.0	0.0	0.0	1.0	0.0
w036	1759	1760	1.0	0.0	0.0	1.0	0.0
w037	1759	1760	1.0	0.0	0.0	1.0	0.0
w038	1759	1760	1.0	0.0	0.0	1.0	0.0
w039	1759	1760	1.0	0.0	0.0	1.0	0.0
w040	1759	1760	1.0	0.0	0.0	1.0	0.0
w041	1759	1760	1.0	0.0	0.0	0.9	12.0
w042	1759	1760	1.0	0.0	0.0	1.0	0.0
w043	1759	1760	1.0	0.0	0.0	1.0	0.0
w044	1759	1760	1.0	0.0	0.0	1.0	0.0
w045	1759	1760	0.9	0.0	0.1	0.9	38.0
w046	1759	1760	1.0	0.0	0.0	1.0	0.0
w047	1759	1760	1.0	0.0	0.0	1.0	0.0
w048	1759	1760	1.0	0.0	0.0	1.0	0.0
w049	1759	1760	1.0	0.0	0.0	1.0	0.0
w050	1759	1760	1.0	0.0	0.0	1.0	0.0
w051	1759	1760	1.0	0.0	0.0	1.0	0.0
w052	1759	1760	1.0	0.0	0.0	1.0	0.0
w053	1759	1760	1.0	0.0	0.0	1.0	0.0
w054	1759	1760	1.0	0.0	0.0	1.0	0.0
w055	1759	1760	1.0	0.0	0.0	1.0	0.0
w056	1759	1760	0.7	0.0	0.3	0.7	124.0
w057	1759	1760	1.0	0.0	0.0	1.0	0.0
w058	1759	1760	1.0	0.0	0.0	1.0	0.0
w059	1759	1760	1.0	0.0	0.0	1.0	0.0
w060	1759	1760	1.0	0.0	0.0	1.0	0.0
w061	1759	1760	1.0	0.0	0.0	1.0	0.0
w062	1759	1760	1.0	0.0	0.0	1.0	0.0
w063	1759	1760	1.0	0.0	0.0	1.0	0.0
w064	1759	1760	1.0	0.0	0.0	1.0	0.0
w065	1759	1760	1.0	0.0	0.0	1.0	0.0
w066	1759	1760	1.0	0.0	0.0	1.0	0.0
w067	1759	1760	1.0	0.0	0.0	1.0	0.0
w068	1759	1760	1.0	0.0	0.0	1.0	0.0
w069	1759	1760	1.0	0.0	0.0	1.0	0.0
w070	1759	1760	1.0	0.0	0.0	1.0	0.0
w071	1759	1760	0.9	0.0	0.1	0.9	34.0
w072	1759	1760	1.0	0.0	0.0	1.0	0.0
w073	1759	1760	1.0	0.0	0.0	1.0	0.0
w074	1759	1760	1.0	0.0	0.0	1.0	0.0
w075	1759	1760	1.0	0.0	0.0	1.0	0.0
w076	1759	1760	1.0	0.0	0.0	1.0	0.0
w077	1759	1760	1.0	0.0	0.0	1.0	0.0
w078	1759	1760	1.0	0.0	0.0	1.0	0.0
w079	1759	1760	1.0	0.0	0.0	1.0	0.0
w080	1759	1760	1.0	0.0	0.0	1.0	0.0
w081	1759	1760	1.0	0.0	0.0	1.0	0.0
w082	1759	1760	1.0	0.0	0.0	1.0	0.0
w083	1759	1760	1.0	0.0	0.0	1.0	0.0
w084	1759	1760	1.0	0.0	0.0	1.0	0.0
w085	1759	1760	1.0	0.0	0.0	1.0	0.0
w086	1759	1760	1.0	0.0	0.0	1.0	0.0
w087	1759	1760	1.0	0.0	0.0	1.0	0.0
w088	1759	1760	1.0	0.0	0.0	1.0	0.0
w089	1759	1760	1.0	0.0	0.0	1.0	0.0
w090	1759	1760	1.0	0.0	0.0	1.0	0.0
w091	1759	1760	1.0	0.0	0.0	1.0	0.0
w092	1759	1760	1.0	0.0	0.0	1.0	0.0
w093	1759	1760	1.0	0.0	0.0	1.0	0.0
w094	1759	1760	1.0	0.0	0.0	1.0	0.0
w095	1759	1760	1.0	0.0	0.0	1.0	0.0
w096	1759	1760	1.0	0.0	0.0	1.0	0.0
w001	1760	1761	1.0	0.0	0.0	1.0	0.0
w002	1760	1761	1.0	0.0	0.0	1.0	0.0
w003	1760	1761	1.0	0.0	0.0	1.0	0.0
w004	1760	1761	1.0	0.0	0.0	1.0	0.0
w005	1760	1761	1.0	0.0	0.0	1.0	0.0
w006	1760	1761	1.0	0.0	0.0	1.0	0.0
w007	1760	1761	1.0	0.0	0.0	1.0	0.0
w008	1760	1761	1.0	0.0	0.0	1.0	0.0
w009	1760	1761	1.0	0.0	0.0	1.0	0.0
w010	1760	1761	1.0	0.0	0.0	1.0	0.0
w011	1760	1761	1.0	0.0	0.0	1.0	0.0
w012	1760	1761	1.0	0.0	0.0	1.0	0.0
w013	1760	1761	1.0	0.0	0.0	1.0	10.0
w014	1760	1761	0.9	0.0	0.1	0.9	26.0
w015	1760	1761	1.0	0.0	0.0	1.0	0.0
w016	1760	1761	1.0	0.0	0.0	1.0	0.0
w017	1760	1761	1.0	0.0	0.0	1.0	0.0
w018	1760	1761	1.0	0.0	0.0	1.0	0.0
w019	1760	1761	1.0	0.0	0.0	1.0	0.0
w020	1760	1761	1.0	0.0	0.0	1.0	0.0
w021	1760	1761	1.0	0.0	0.0	1.0	0.0
w022	1760	1761	0.9	0.0	0.1	0.8	50.0
w023	1760	1761	1.0	0.0	0.0	1.0	8.0
w024	1760	1761	1.0	0.0	0.0	1.0	0.0
w025	1760	1761	1.0	0.0	0.0	1.0	0.0
w026	1760	1761	0.9	0.0	0.1	0.9	54.0
w027	1760	1761	1.0	0.0	0.0	1.0	0.0
w028	1760	1761	1.0	0.0	0.0	1.0	0.0
w029	1760	1761	1.0	0.0	0.0	1.0	0.0
w030	1760	1761	1.0	0.0	0.0	1.0	0.0
w031	1760	1761	1.0	0.0	0.0	1.0	0.0
w032	1760	1761	1.0	0.0	0.0	1.0	0.0
w033	1760	1761	1.0	0.0	0.0	1.0	0.0
w034	1760	1761	1.0	0.0	0.0	1.0	0.0
w035	1760	1761	1.0	0.0	0.0	1.0	0.0
w036	1760	1761	1.0	0.0	0.0	1.0	0.0
w037	1760	1761	1.0	0.0	0.0	1.0	0.0
w038	1760	1761	1.0	0.0	0.0	1.0	0.0
w039	1760	1761	1.0	0.0	0.0	1.0	0.0
w040	1760	1761	1.0	0.0	0.0	1.0	0.0
w041	1760	1761	1.0	0.0	0.0	1.0	4.0
w042	1760	1761	1.0	0.0	0.0	1.0	0.0
w043	1760	1761	1.0	0.0	0.0	1.0	0.0
w044	1760	1761	1.0	0.0	0.0	1.0	0.0
w045	1760	1761	1.0	0.0	0.0	1.0	0.0
w046	1760	1761	1.0	0.0	0.0	1.0	0.0
w047	1760	1761	1.0	0.0	0.0	1.0	0.0
w048	1760	1761	1.0	0.0	0.0	1.0	0.0
w049	1760	1761	1.0	0.0	0.0	1.0	0.0
w050	1760	1761	1.0	0.0	0.0	1.0	0.0
w051	1760	1761	1.0	0.0	0.0	1.0	0.0
w052	1760	1761	0.9	0.0	0.1	0.8	62.0
w053	1760	1761	1.0	0.0	0.0	1.0	0.0
w054	1760	1761	1.0	0.0	0.0	1.0	0.0
w055	1760	1761	1.0	0.0	0.0	1.0	0.0
w056	1760	1761	1.0	0.0	0.0	1.0	0.0
w057	1760	1761	1.0	0.0	0.0	1.0	0.0
w058	1760	1761	1.0	0.0	0.0	1.0	0.0
w059	1760	1761	1.0	0.0	0.0	1.0	0.0
w060	1760	1761	1.0	0.0	0.0	1.0	0.0
w061	1760	1761	1.0	0.0	0.0	1.0	6.0
w062	1760	1761	1.0	0.0	0.0	1.0	0.0
w063	1760	1761	1.0	0.0	0.0	1.0	0.0
w064	1760	1761	1.0	0.0	0.0	1.0	0.0
w065	1760	1761	1.0	0.0	0.0	1.0	0.0
w066	1760	1761	1.0	0.0	0.0	1.0	0.0
w067	1760	1761	1.0	0.0	0.0	1.0	0.0
w068	1760	1761	1.0	0.0	0.0	1.0	0.0
w069	1760	1761	1.0	0.0	0.0	1.0	0.0
w070	1760	1761	1.0	0.0	0.0	1.0	0.0
w071	1760	1761	1.0	0.0	0.0	1.0	0.0
w072	1760	1761	1.0	0.0	0.0	1.0	0.0
w073	1760	1761	1.0	0.0	0.0	1.0	0.0
w074	1760	1761	1.0	0.0	0.0	1.0	0.0
w075	1760	1761	1.0	0.0	0.0	1.0	0.0
w076	1760	1761	1.0	0.0	0.0	1.0	0.0
w077	1760	1761	1.0	0.0	0.0	1.0	0.0
w078	1760	1761	1.0	0.0	0.0	1.0	0.0
w079	1760	1761	1.0	0.0	0.0	1.0	0.0
[truncated: 102,256 more rows]
