# Supplementary material for: A Naturally-Derived Compound Schisandrin B Enhanced Light Sensation in the pde6c Zebrafish Model of Retinal Degeneration
Source: PLoS One. 2016 Mar 1;11(3):e0149663. doi: 10.1371/journal.pone.0149663 (PMC4773124; doi:10.1371/journal.pone.0149663)
Supplement: S2 File — (ZIP) [file pone.0149663.s005.zip]

Archive with 2 entries (2 files):
- 20140602.xls
- 20140602 MutDMSOSchBEnu T3_6dpf sample list.txt
