# Supplementary material for: A Naturally-Derived Compound Schisandrin B Enhanced Light Sensation in the pde6c Zebrafish Model of Retinal Degeneration
Source: PLoS One. 2016 Mar 1;11(3):e0149663. doi: 10.1371/journal.pone.0149663 (PMC4773124; doi:10.1371/journal.pone.0149663)
Supplement: S2 File — (ZIP) [file pone.0149663.s005.zip › 20140602 MutDMSOSchBEnu T3_6dpf sample list.txt]

Location	Animal	Genotype	treatment
w001	zebrafish01	DMSO	DMSO
w002	zebrafish02	SchB	SchB
w003	zebrafish03	SchBEnu	SchBEnu
w004	zebrafish04	DMSO	DMSO
w005	zebrafish05	SchB	SchB
w006	zebrafish06	SchBEnu	SchBEnu
w007	zebrafish07	DMSO	DMSO
w008	zebrafish08	SchB	SchB
w009	zebrafish09	SchBEnu	SchBEnu
w010	zebrafish10	DMSO	DMSO
w011	zebrafish11	SchB	SchB
w012	zebrafish12	SchBEnu	SchBEnu
w013	zebrafish13	SchBEnu	SchBEnu
w014	zebrafish14	DMSO	DMSO
w015	zebrafish15	SchB	SchB
w016	zebrafish16	SchBEnu	SchBEnu
w017	zebrafish17	DMSO	DMSO
w018	zebrafish18	SchB	SchB
w019	zebrafish19	SchBEnu	SchBEnu
w020	zebrafish20	DMSO	DMSO
w021	zebrafish21	SchB	SchB
w022	zebrafish22	SchBEnu	SchBEnu
w023	zebrafish23	DMSO	DMSO
w024	zebrafish24	SchB	SchB
w025	zebrafish25	SchB	SchB
w026	zebrafish26	SchBEnu	SchBEnu
w027	zebrafish27	DMSO	DMSO
w028	zebrafish28	SchB	SchB
w029	zebrafish29	SchBEnu	SchBEnu
w030	zebrafish30	DMSO	DMSO
w031	zebrafish31	SchB	SchB
w032	zebrafish32	SchBEnu	SchBEnu
w033	zebrafish33	DMSO	DMSO
w034	zebrafish34	SchB	SchB
w035	zebrafish35	SchBEnu	SchBEnu
w036	zebrafish36	DMSO	DMSO
w037	zebrafish37	DMSO	DMSO
w038	zebrafish38	SchB	SchB
w039	zebrafish39	SchBEnu	SchBEnu
w040	zebrafish40	DMSO	DMSO
w041	zebrafish41	SchB	SchB
w042	zebrafish42	SchBEnu	SchBEnu
w043	zebrafish43	DMSO	DMSO
w044	zebrafish44	SchB	SchB
w045	zebrafish45	SchBEnu	SchBEnu
w046	zebrafish46	DMSO	DMSO
w047	zebrafish47	SchB	SchB
w048	zebrafish48	SchBEnu	SchBEnu
w049	zebrafish49	SchBEnu	SchBEnu
w050	zebrafish50	DMSO	DMSO
w051	zebrafish51	SchB	SchB
w052	zebrafish52	SchBEnu	SchBEnu
w053	zebrafish53	DMSO	DMSO
w054	zebrafish54	SchB	SchB
w055	zebrafish55	SchBEnu	SchBEnu
w056	zebrafish56	DMSO	DMSO
w057	zebrafish57	SchB	SchB
w058	zebrafish58	SchBEnu	SchBEnu
w059	zebrafish59	DMSO	DMSO
w060	zebrafish60	SchB	SchB
w061	zebrafish61	SchB	SchB
w062	zebrafish62	SchBEnu	SchBEnu
w063	zebrafish63	DMSO	DMSO
w064	zebrafish64	SchB	SchB
w065	zebrafish65	SchBEnu	SchBEnu
w066	zebrafish66	DMSO	DMSO
w067	zebrafish67	SchB	SchB
w068	zebrafish68	SchBEnu	SchBEnu
w069	zebrafish69	DMSO	DMSO
w070	zebrafish70	SchB	SchB
w071	zebrafish71	SchBEnu	SchBEnu
w072	zebrafish72	DMSO	DMSO
w073	zebrafish73	DMSO	DMSO
w074	zebrafish74	SchB	SchB
w075	zebrafish75	SchBEnu	SchBEnu
w076	zebrafish76	DMSO	DMSO
w077	zebrafish77	SchB	SchB
w078	zebrafish78	SchBEnu	SchBEnu
w079	zebrafish79	DMSO	DMSO
w080	zebrafish80	SchB	SchB
w081	zebrafish81	SchBEnu	SchBEnu
w082	zebrafish82	DMSO	DMSO
w083	zebrafish83	SchB	SchB
w084	zebrafish84	SchBEnu	SchBEnu
w085	zebrafish85	SchBEnu	SchBEnu
w086	zebrafish86	DMSO	DMSO
w087	zebrafish87	SchB	SchB
w088	zebrafish88	SchBEnu	SchBEnu
w089	zebrafish89	DMSO	DMSO
w090	zebrafish90	SchB	SchB
w091	zebrafish91	SchBEnu	SchBEnu
w092	zebrafish92	DMSO	DMSO
w093	zebrafish93	SchB	SchB
w094	zebrafish94	SchBEnu	SchBEnu
w095	zebrafish95	DMSO	DMSO
w096	zebrafish96	SchB	SchB
