# Supplementary material for: A Naturally-Derived Compound Schisandrin B Enhanced Light Sensation in the pde6c Zebrafish Model of Retinal Degeneration
Source: PLoS One. 2016 Mar 1;11(3):e0149663. doi: 10.1371/journal.pone.0149663 (PMC4773124; doi:10.1371/journal.pone.0149663)
Supplement: S3 File — (ZIP) [file pone.0149663.s006.zip › combined3d.xlsx]

## Sheet: combined3d
strain	retina_no	retina_ID	photoreceptor	Label	Vol_unit	Vol_pix	Surf_unit	Surf_pix	Comp_pix	Spher_pix	Comp_unit	Spher_unit	CompDiscrete	Feret_unit	Ell_MajRad	Ell_Elon	Ell_Flatness	volEllipsoid_unit	RatioVolEllipsoid	Moment1	Moment2	Moment3	Moment4	Moment5
WT	1	1	1	obj1-val1	101.5	3666	678.688	7246	0.004	0.159	0.004	0.155	0.717	11.587	5.049	1.365	1.739	166.467	0.61	315.734	27462.3	595323	3.63	0.019
WT	1	1	2	obj2-val2	84.445	3050	528.401	5648	0.006	0.18	0.005	0.176	0.743	12.823	5.553	1.768	1.705	134.53	0.628	318.524	23074.5	388805	4.397	0.012
WT	1	1	3	obj4-val4	120.604	4356	783.792	8380	0.004	0.154	0.003	0.151	0.724	13.091	5.822	1.485	1.942	193.068	0.625	385.368	37677.6	800785	3.942	0.014
WT	1	1	4	obj5-val5	175.95	6355	916.365	9764	0.005	0.17	0.005	0.166	0.786	15.208	6.159	1.478	1.524	294.03	0.598	453.491	55960	1.85728e+06	3.675	0.02
WT	1	1	5	obj6-val6	73.619	2659	789.536	8476	0.001	0.11	0.001	0.108	0.505	16.324	7.118	2.164	1.258	256.369	0.287	493.52	50529.8	1.41197e+06	4.82	0.012
WT	1	1	6	obj7-val7	197.877	7147	916.721	9764	0.006	0.184	0.006	0.179	0.815	14.842	5.607	1.056	2.331	283.819	0.697	468.049	62339.8	1.73053e+06	3.514	0.017
WT	1	1	7	obj9-val9	231.683	8368	943.579	10040	0.008	0.199	0.007	0.193	0.841	15.159	6.598	1.42	1.799	331.73	0.698	518.64	71725	2.3641e+06	3.75	0.017
WT	1	1	8	obj12-val12	104.933	3790	800.342	8566	0.003	0.137	0.002	0.134	0.666	13.67	5.175	1.36	1.726	181.723	0.577	333.071	30677.3	709439	3.616	0.019
WT	1	1	9	obj13-val13	84.472	3051	903.866	9666	0.001	0.105	0.001	0.103	0.507	11.795	4.938	1.234	1.515	218.476	0.387	342.116	35056.6	1.02542e+06	3.339	0.026
WT	1	1	10	obj14-val14	224.955	8125	1287.32	13758	0.003	0.142	0.003	0.139	0.755	15.437	7.13	1.408	2.311	331.628	0.678	587.273	87241.5	2.36264e+06	3.953	0.012
WT	1	1	11	obj15-val15	84.528	3053	715.333	7668	0.002	0.133	0.002	0.13	0.624	11.77	5.341	1.407	1.915	168.408	0.502	338.565	30262.5	609283	3.788	0.016
WT	1	1	12	obj16-val16	95.353	3444	647.683	6940	0.004	0.159	0.004	0.156	0.711	16.561	6.714	2.656	1.213	148.145	0.644	403.138	26691.3	471486	6.089	0.007
WT	1	1	13	obj20-val20	127.691	4612	1040.39	11154	0.002	0.12	0.002	0.118	0.635	14.325	6.154	1.43	2.049	233.11	0.548	439.3	49602.8	1.16739e+06	3.891	0.014
WT	1	1	14	obj21-val21	125.587	4536	762.037	8158	0.004	0.162	0.004	0.159	0.745	12.494	5.07	1.398	1.634	170.914	0.735	316.268	27625.6	627551	3.621	0.02
WT	1	1	15	obj23-val23	127.802	4616	795.12	8498	0.004	0.158	0.004	0.154	0.737	13.57	5.834	1.416	1.932	214.79	0.595	401.426	42274.5	991113	3.812	0.015
WT	1	1	16	obj25-val25	139.735	5047	868.584	9280	0.004	0.153	0.003	0.15	0.736	13.886	6.484	1.393	2.532	232.213	0.602	484.437	58709.3	1.15842e+06	3.997	0.01
WT	1	1	17	obj26-val26	54.931	1984	517.07	5532	0.003	0.138	0.002	0.135	0.582	9.818	3.987	1.41	1.276	104.625	0.525	208.048	12751.8	235163	3.394	0.026
WT	1	1	18	obj27-val27	192.451	6951	1007	10744	0.004	0.164	0.004	0.16	0.783	15.217	6.224	1.537	1.628	262.5	0.733	442.873	50918.2	1.48032e+06	3.852	0.017
WT	1	1	19	obj29-val29	153.579	5547	812.326	8674	0.005	0.175	0.005	0.171	0.784	14.378	6.097	1.928	1.149	222.322	0.691	395.505	38051.6	1.06185e+06	4.111	0.017
WT	1	1	20	obj31-val31	148.54	5365	1014.2	10822	0.003	0.137	0.002	0.134	0.704	12.888	5.883	1.55	1.374	258.308	0.575	409.144	45519.6	1.43341e+06	3.678	0.021
WT	1	1	21	obj32-val32	213.299	7704	937.357	9974	0.007	0.189	0.006	0.184	0.826	16.789	7.32	1.721	1.987	279.196	0.764	550.854	67733.5	1.67461e+06	4.48	0.01
WT	1	1	22	obj33-val33	184.034	6647	941.547	10064	0.005	0.17	0.005	0.166	0.79	15.296	6.64	1.521	1.935	273.902	0.672	492.876	60603.9	1.61171e+06	4.008	0.013
WT	1	1	23	obj34-val34	109.224	3945	855.036	9128	0.002	0.132	0.002	0.129	0.656	12.916	5.538	1.343	1.96	201.199	0.543	376.302	38211.1	869653	3.706	0.016
WT	1	1	24	obj35-val35	338.609	12230	1338.66	14280	0.006	0.18	0.005	0.176	0.842	15.758	6.902	1.13	2.616	412.632	0.821	653.191	116988	3.65781e+06	3.647	0.013
WT	1	1	25	obj39-val39	123.178	4449	670.165	7152	0.006	0.183	0.006	0.179	0.779	11.366	4.8	1.172	1.889	178.547	0.69	321.582	29936.5	684862	3.454	0.021
WT	1	1	26	obj40-val40	205.851	7435	907.941	9654	0.007	0.191	0.006	0.186	0.826	16.25	6.477	1.404	2.07	279.194	0.737	492.832	63036.1	1.67458e+06	3.853	0.014
WT	1	1	27	obj41-val41	200.563	7244	1043.34	11138	0.004	0.163	0.004	0.159	0.784	16.565	6.738	1.492	1.963	293.358	0.684	513.59	66520.2	1.8488e+06	3.965	0.014
WT	1	1	28	obj42-val24	122.625	4429	888.699	9504	0.003	0.137	0.002	0.134	0.684	12.705	5.407	1.611	1.282	199.038	0.616	342.103	31676.1	851074	3.695	0.021
WT	1	1	29	obj43-val24	152.25	5499	818.533	8706	0.005	0.173	0.005	0.168	0.78	14.462	6.234	1.293	2.298	264.104	0.576	480.439	61398.7	1.49846e+06	3.759	0.014
WT	2	2	1	obj3-val3	138.628	5007	525.767	5564	0.016	0.254	0.015	0.246	0.865	13.204	6.231	1.718	1.832	187.41	0.74	403.841	37286.3	754539	4.374	0.011
WT	2	2	2	obj5-val5	95.492	3449	467.006	4966	0.011	0.222	0.01	0.216	0.814	11.807	6.482	2.087	1.661	157.632	0.606	398.398	30561.9	533804	5.193	0.008
WT	2	2	3	obj6-val6	117.863	4257	616.535	6592	0.007	0.193	0.007	0.189	0.791	13.177	5.841	1.801	1.472	174.903	0.674	357.513	30042.1	657185	4.255	0.014
WT	2	2	4	obj7-val7	111.855	4040	571.826	6100	0.008	0.201	0.008	0.196	0.798	12.277	6.623	2.023	1.823	163.029	0.686	417.51	33700	570986	5.173	0.008
WT	2	2	5	obj9-val9	117.697	4251	445.469	4742	0.019	0.268	0.018	0.261	0.868	11.612	5.139	1.537	1.57	153.257	0.768	304.287	24297.7	504586	3.811	0.018
WT	2	2	6	obj10-val10	165.041	5961	516.584	5482	0.024	0.29	0.022	0.282	0.896	11.162	4.723	1.331	1.174	212.151	0.778	318.051	31285.4	966913	3.233	0.03
WT	2	2	7	obj12-val12	264.187	9542	793.489	8452	0.017	0.257	0.016	0.251	0.895	12.873	5.678	1.011	2.184	343.221	0.77	508.301	75007.1	2.53071e+06	3.445	0.019
WT	2	2	8	obj13-val13	179.549	6485	597.788	6358	0.019	0.265	0.017	0.257	0.884	14.249	6.976	1.835	1.86	227.199	0.79	486.218	50494.1	1.10894e+06	4.682	0.01
WT	2	2	9	obj14-val14	154.271	5572	534.29	5700	0.019	0.267	0.018	0.26	0.879	12.633	6.258	1.701	1.893	187.422	0.823	407.974	38045.3	754635	4.375	0.011
WT	2	2	10	obj15-val15	117.641	4249	434.897	4640	0.02	0.273	0.019	0.267	0.872	11.361	5.147	1.588	1.497	151.316	0.777	301.147	23576.2	491887	3.847	0.018
WT	2	2	11	obj16-val16	122.403	4421	572.676	6102	0.01	0.213	0.009	0.208	0.82	13.146	6.278	1.751	1.627	207.709	0.589	412.615	39671.6	926845	4.291	0.013
WT	2	2	12	obj17-val17	90.037	3252	492.949	5236	0.008	0.203	0.008	0.197	0.785	12.077	6.087	1.841	1.783	156.22	0.576	371.368	29725.2	524284	4.64	0.01
WT	2	2	13	obj20-val20	102.081	3687	433.337	4594	0.016	0.251	0.014	0.244	0.847	10.84	5.333	1.513	1.833	151.456	0.674	321.93	26332.3	492798	3.936	0.015
WT	2	2	14	obj21-val21	175.59	6342	615.91	6540	0.016	0.253	0.015	0.246	0.875	11.723	5.506	1.315	1.623	249.277	0.704	393.827	44380.9	1.33493e+06	3.495	0.022
WT	2	2	15	obj22-val22	181.542	6557	591.797	6282	0.02	0.27	0.018	0.262	0.888	14.334	6.672	1.698	1.855	232.652	0.78	465.511	49907.1	1.16281e+06	4.342	0.012
WT	2	2	16	obj23-val23	89.124	3219	553.001	5870	0.006	0.18	0.005	0.174	0.747	13.454	7.074	2.464	1.644	148.606	0.6	443.118	30807.9	474428	6.373	0.005
WT	2	2	17	obj24-val24	189.322	6838	579.449	6136	0.023	0.284	0.021	0.275	0.898	13.614	6.593	1.539	2.031	249.472	0.759	478.609	55953.1	1.33702e+06	4.094	0.012
WT	2	2	18	obj26-val26	92.668	3347	404.938	4304	0.016	0.251	0.015	0.245	0.842	11.442	4.625	1.43	1.596	126.998	0.73	259.749	18503.2	346490	3.646	0.02
WT	2	2	19	obj27-val27	126.03	4552	496.582	5276	0.016	0.252	0.015	0.245	0.859	11.238	4.932	1.256	1.876	169.881	0.742	318.837	28676	619987	3.545	0.019
WT	2	2	20	obj28-val28	112.602	4067	510.96	5442	0.012	0.226	0.011	0.221	0.829	13.636	5.843	1.574	2.086	161.595	0.697	368.953	32449.4	560985	4.195	0.011
WT	2	2	21	obj29-val29	69.106	2496	476.162	5064	0.005	0.176	0.005	0.171	0.715	11.24	5.789	1.938	1.271	170.31	0.406	346.451	27844.7	623125	4.311	0.015
WT	2	2	22	obj32-val32	79.627	2876	492.984	5258	0.006	0.186	0.006	0.182	0.748	10.941	5.288	1.738	1.715	119.586	0.666	291.589	19622	307224	4.333	0.012
WT	2	2	23	obj33-val33	132.204	4775	574.543	6134	0.011	0.224	0.01	0.218	0.836	12.083	5.775	1.594	1.779	178.566	0.74	365.733	32916.7	685005	4.064	0.014
WT	2	2	24	obj34-val34	185.446	6698	623.599	6622	0.017	0.259	0.016	0.252	0.882	12.777	5.897	1.312	2.122	235.154	0.789	429.537	49525.1	1.18795e+06	3.725	0.015
WT	2	2	25	obj37-val37	265.046	9573	802.847	8514	0.017	0.256	0.015	0.249	0.894	16.811	7.392	1.527	2.179	332.797	0.796	599.579	86883.8	2.37933e+06	4.138	0.011
WT	2	2	26	obj41-val41	162.438	5867	628.214	6670	0.013	0.236	0.012	0.229	0.858	14.618	7.283	1.981	1.939	212.614	0.764	506.702	49884.9	971138	5.147	0.007
WT	2	2	27	obj42-val42	93.443	3375	581.571	6186	0.005	0.176	0.005	0.171	0.744	13.002	5.716	1.461	2.09	175.409	0.533	371.953	34879.7	660999	3.966	0.013
WT	2	2	28	obj44-val44	141.507	5111	684.251	7280	0.008	0.197	0.007	0.192	0.81	17.152	8.066	2.163	2.039	230.4	0.614	594.534	60985.2	1.14041e+06	5.796	0.005
WT	2	2	29	obj45-val45	181.155	6543	717.828	7622	0.011	0.222	0.01	0.216	0.851	14.956	6.81	1.583	2.301	229.346	0.79	493.848	56591	1.12999e+06	4.31	0.009
WT	2	2	30	obj49-val19	58.668	2119	389.994	4136	0.007	0.193	0.007	0.187	0.732	10.817	5.653	1.858	1.681	130.358	0.45	321.327	22471.7	365066	4.595	0.011
WT	2	2	31	obj50-val19	87.379	3156	623.021	6670	0.004	0.156	0.004	0.153	0.695	13.091	5.64	1.579	1.755	171.857	0.508	351.93	30828.8	634496	4.018	0.015
WT	3	3	1	obj1-val1	83.226	3006	577.509	6190	0.004	0.163	0.004	0.16	0.706	12.573	38.736	2.693	1.133	29632.8	0.003	373.72	23426.9	400367	5.962	0.008
WT	3	3	2	obj2-val2	103.853	3751	539.502	5774	0.008	0.202	0.008	0.198	0.795	9.398	29.741	1.439	1.612	32985.8	0.003	295.14	23720.2	496097	3.672	0.019
WT	3	3	3	obj3-val3	158.341	5719	588.617	6312	0.015	0.245	0.014	0.24	0.864	10.757	28.606	1.206	1.619	41651.7	0.004	319.158	30282.2	791002	3.364	0.024
WT	3	3	4	obj4-val4	219.058	7912	711.639	7622	0.016	0.252	0.015	0.247	0.884	11.886	32.462	1.333	1.348	59841.1	0.004	394.686	46511.3	1.63272e+06	3.349	0.027
WT	3	3	5	obj7-val7	86.078	3109	447.235	4792	0.01	0.215	0.009	0.211	0.798	8.951	23.414	1.208	1.479	24899.1	0.003	219.055	14574.5	282671	3.292	0.027
WT	3	3	6	obj8-val8	177.805	6422	552.015	5864	0.023	0.285	0.021	0.277	0.896	11.706	28.828	1.024	2.107	45418.2	0.004	360.422	37938.7	940531	3.424	0.02
WT	3	3	7	obj12-val12	297.439	10743	952.034	10174	0.012	0.231	0.012	0.226	0.882	14.115	33.752	1.221	1.177	91844.9	0.003	491.14	76871.1	3.84612e+06	3.138	0.032
WT	3	3	8	obj13-val13	184.505	6664	623.268	6650	0.017	0.258	0.016	0.251	0.88	13.998	34.683	1.355	1.905	49980.5	0.004	407.763	44954.4	1.13898e+06	3.699	0.017
WT	3	3	9	obj14-val14	180.767	6529	654.267	7002	0.014	0.241	0.013	0.236	0.868	11.733	38.502	1.734	1.585	50144.9	0.004	434.269	44719.2	1.14648e+06	4.217	0.014
WT	3	3	10	obj16-val16	123.788	4471	494.729	5278	0.015	0.249	0.014	0.243	0.855	10.111	28.113	1.202	1.914	33669.6	0.004	297.397	25293.5	516879	3.497	0.02
WT	3	3	11	obj19-val19	330.857	11950	975.561	10400	0.014	0.243	0.013	0.237	0.894	15.178	36.281	1.123	1.918	82715.3	0.004	528.789	81752.7	3.11949e+06	3.42	0.021
WT	3	3	12	obj20-val20	150.312	5429	590.229	6284	0.013	0.238	0.012	0.232	0.856	13.859	37.566	1.684	1.936	40466	0.004	408.392	38249.7	746610	4.36	0.011
WT	3	3	13	obj21-val21	104.185	3763	579.691	6204	0.007	0.189	0.006	0.185	0.775	12.253	34.892	2.019	1.343	32502.4	0.003	336.339	24586.2	481664	4.601	0.013
WT	3	3	14	obj23-val23	146.435	5289	633.778	6746	0.01	0.218	0.01	0.212	0.835	11.78	27.416	1.113	1.605	43400.7	0.003	318.725	31027.7	858830	3.274	0.027
WT	3	3	15	obj26-val26	96.71	3493	601.631	6400	0.005	0.174	0.005	0.169	0.744	11.865	35.436	1.731	1.654	37621.9	0.003	365.642	31324.6	645347	4.268	0.013
WT	3	3	16	obj27-val27	207.485	7494	734.141	7822	0.013	0.237	0.012	0.231	0.871	14.5	41.449	1.561	1.993	61455.5	0.003	520.228	65699.3	1.72201e+06	4.119	0.012
WT	3	3	17	obj28-val28	183.563	6630	870.782	9284	0.006	0.184	0.006	0.179	0.81	13.843	36.948	1.65	1.258	61678	0.003	436.651	51026.2	1.7345e+06	3.737	0.021
WT	3	3	18	obj30-val30	82.313	2973	618.93	6606	0.003	0.151	0.003	0.148	0.677	13.549	39.572	2.234	1.436	36220.1	0.002	406.382	31096.5	598152	5.311	0.009
WT	3	3	19	obj32-val32	149.121	5386	764.314	8158	0.006	0.182	0.006	0.178	0.793	12.33	34.277	1.321	1.98	48822.8	0.003	403.967	44332.9	1.08682e+06	3.681	0.016
WT	3	3	20	obj33-val33	155.129	5603	917.166	9796	0.004	0.156	0.004	0.152	0.751	13.67	41.85	1.972	1.319	59847.8	0.003	492.113	54342	1.63309e+06	4.457	0.014
WT	3	3	21	obj35-val35	97.984	3539	640.468	6830	0.004	0.164	0.004	0.16	0.726	13.579	35.567	2.066	1.239	35641.9	0.003	350.903	27057.5	579209	4.551	0.013
WT	3	3	22	obj36-val36	73.591	2658	638.337	6828	0.003	0.136	0.002	0.133	0.616	11.807	35.576	1.922	1.507	33898.8	0.002	351.866	27063.9	523939	4.575	0.012
WT	3	3	23	obj37-val37	101.306	3659	728.141	7794	0.003	0.147	0.003	0.144	0.69	13.111	33.431	1.585	1.526	40841.7	0.002	350.753	31841.5	760537	3.864	0.018
WT	3	3	24	obj38-val11	75.834	2739	512.936	5494	0.005	0.172	0.005	0.169	0.717	11.506	31.835	1.998	1.216	27829.2	0.003	287.773	18987.9	353113	4.361	0.015
WT	3	3	25	obj39-val11	95.187	3438	569.752	6106	0.006	0.18	0.006	0.177	0.754	13.722	39.315	2.212	1.594	32655.6	0.003	397.224	28803.1	486214	5.478	0.008
WT	3	3	26	obj39-val17	191.731	6925	677.234	7222	0.014	0.243	0.013	0.237	0.872	13.781	34.112	1.453	1.491	52819.6	0.004	392.536	42658.1	1.27205e+06	3.612	0.021
WT	3	3	27	obj40-val17	193.171	6977	669.254	7144	0.015	0.247	0.014	0.241	0.875	12.224	34.224	1.344	1.887	49241.3	0.004	400.317	43619.9	1.10553e+06	3.674	0.017
WT	4	4	1	obj1-val1	99.119	3580	547.15	5838	0.007	0.194	0.007	0.189	0.779	10.274	5.182	1.422	1.63	176.859	0.56	326.049	29081.6	671968	3.656	0.019
WT	4	4	2	obj7-val7	62.018	2240	350.25	3738	0.011	0.221	0.01	0.216	0.782	8.763	4.092	1.538	1.455	83.442	0.743	196.3	10349.4	149577	3.723	0.02
WT	4	4	3	obj9-val9	76.859	2776	374.268	3968	0.014	0.241	0.013	0.234	0.82	10.74	5.057	1.738	1.687	106.292	0.723	267.386	16579.1	242715	4.312	0.013
WT	4	4	4	obj10-val10	117.281	4236	438.336	4668	0.02	0.271	0.018	0.264	0.87	10.395	4.698	1.261	1.949	140.133	0.837	286.072	22836.2	421870	3.584	0.018
WT	4	4	5	obj12-val12	84.888	3066	435.991	4666	0.01	0.219	0.01	0.214	0.802	9.845	4.576	1.303	2.011	117.659	0.721	262.467	18787.4	297404	3.667	0.016
WT	4	4	6	obj13-val13	152.997	5526	547.183	5818	0.018	0.26	0.016	0.253	0.874	12.13	5.655	1.607	1.362	215.212	0.711	368.564	36088.4	995013	3.764	0.02
WT	4	4	7	obj16-val16	89.761	3242	438.726	4690	0.012	0.226	0.011	0.221	0.814	10.767	5.56	1.87	1.702	120.93	0.742	309.177	20585.2	314167	4.644	0.011
WT	4	4	8	obj17-val17	115.399	4168	455.604	4850	0.017	0.258	0.016	0.252	0.859	11.177	5.282	1.595	1.722	140.902	0.819	307.477	23466.3	426511	4.029	0.015
WT	4	4	9	obj18-val18	68.525	2475	371.137	3968	0.011	0.223	0.01	0.218	0.791	9.354	4.541	1.715	1.421	93.882	0.73	224.72	12556	189347	4.022	0.017
WT	4	4	10	obj20-val20	108.837	3931	424.52	4506	0.019	0.267	0.018	0.26	0.864	10.359	4.721	1.296	1.735	151.322	0.719	288.779	23626.8	491923	3.53	0.02
WT	4	4	11	obj22-val22	94.689	3420	546.808	5830	0.007	0.188	0.006	0.184	0.767	11.626	5.68	1.605	1.824	163.38	0.58	350.74	29883.3	573448	4.117	0.013
WT	4	4	12	obj24-val24	230.686	8332	724.668	7744	0.017	0.257	0.016	0.251	0.889	13.931	7.024	1.68	1.872	274.659	0.84	518.619	62366.4	1.62063e+06	4.313	0.012
WT	4	4	13	obj25-val25	86.715	3132	325.866	3472	0.027	0.298	0.025	0.291	0.875	9.383	4.283	1.395	1.626	104.11	0.833	226.455	14205.1	232853	3.61	0.02
WT	4	4	14	obj26-val26	106.428	3844	491.699	5218	0.012	0.227	0.011	0.221	0.827	11.706	5.637	1.688	1.633	161.084	0.661	340.177	27828.8	557445	4.158	0.014
WT	4	4	15	obj27-val27	157.732	5697	675.581	7232	0.01	0.213	0.009	0.209	0.835	10.951	5.022	1.279	1.529	212.195	0.743	341.272	34291.5	967306	3.396	0.024
WT	4	4	16	obj28-val28	156.652	5658	531.301	5658	0.02	0.271	0.019	0.265	0.883	11.037	4.939	1.215	1.833	186.278	0.841	330.928	31494.3	745453	3.477	0.021
WT	4	4	17	obj29-val29	113.156	4087	646.046	6898	0.006	0.179	0.005	0.175	0.767	12.049	5.343	1.697	1.328	167.082	0.677	318.429	26048.8	599732	3.893	0.019
WT	4	4	18	obj30-val30	69.245	2501	325.31	3464	0.017	0.257	0.016	0.251	0.83	11.652	4.864	1.834	1.543	92.841	0.746	242.988	13406.9	185173	4.404	0.013
WT	4	4	19	obj32-val32	122.182	4413	500.062	5322	0.015	0.244	0.014	0.238	0.851	12.37	5.356	1.653	1.528	154.144	0.793	315.514	24907.9	510443	3.997	0.016
WT	4	4	20	obj33-val33	144.58	5222	556.235	5936	0.015	0.245	0.014	0.239	0.86	11.828	4.846	1.431	1.286	181.056	0.799	302.615	26707.4	704240	3.429	0.025
WT	4	4	21	obj35-val35	73.619	2659	546.885	5826	0.004	0.159	0.004	0.155	0.684	12.168	5.613	1.762	1.498	159.189	0.462	333.487	26497.8	544404	4.197	0.015
WT	4	4	22	obj36-val36	99.423	3591	439.935	4690	0.014	0.242	0.013	0.236	0.837	10.782	4.69	1.236	2.06	137.275	0.724	287.378	22964.2	404836	3.596	0.017
WT	4	4	23	obj38-val38	78.298	2828	371.435	3960	0.015	0.244	0.014	0.238	0.825	10.337	4.686	1.587	1.729	99	0.791	242.66	14659.9	210554	4.017	0.015
WT	4	4	24	obj39-val39	170.994	6176	620.062	6610	0.015	0.246	0.014	0.24	0.869	11.399	5.012	1.256	1.529	218.688	0.782	345.713	35466.6	1.02741e+06	3.37	0.025
WT	4	4	25	obj40-val40	78.99	2853	449.708	4802	0.008	0.203	0.008	0.198	0.774	12.687	6.388	2.031	1.882	140.706	0.561	386.433	28462.2	425323	5.247	0.007
WT	4	4	26	obj41-val41	100.863	3643	368.48	3898	0.025	0.294	0.023	0.284	0.879	12.218	5.315	1.657	1.561	146.785	0.687	308.891	23662.4	462872	4.032	0.016
WT	4	4	27	obj42-val42	94.772	3423	377.277	3998	0.021	0.275	0.019	0.266	0.863	10.539	4.85	1.46	1.781	125.892	0.753	274.769	19820.8	340480	3.809	0.016
WT	4	4	28	obj43-val43	101.777	3676	498.205	5284	0.01	0.218	0.009	0.212	0.813	13.002	5.617	1.796	1.379	166.876	0.61	335.693	27193.4	598253	4.144	0.016
WT	4	4	29	obj44-val44	102.247	3693	547.573	5840	0.008	0.198	0.007	0.193	0.787	13.67	5.847	1.569	1.859	182.821	0.559	376.238	34831.6	718038	4.064	0.013
pde6cDMSO	5	2	1	obj8-val8	648.978	23440	1297.18	13814	0.024	0.287	0.022	0.279	0.934	21.129	9.526	1.618	1.615	856.871	0.757	1002.01	251212	1.57734e+07	3.997	0.016
pde6cDMSO	5	2	2	obj12-val12	341.212	12324	1544.55	16538	0.004	0.156	0.004	0.153	0.811	15.107	7.484	1.352	1.449	662.741	0.515	731.279	155503	9.43588e+06	3.439	0.024
pde6cDMSO	5	2	3	obj19-val19	294.172	10625	1454.19	15564	0.003	0.15	0.003	0.147	0.792	14.677	7.996	1.445	1.92	534.002	0.551	742.96	143102	6.12605e+06	3.857	0.015
pde6cDMSO	5	2	4	obj26-val26	119.413	4313	1134.51	12176	0.001	0.105	0.001	0.103	0.564	12.858	6.307	1.793	1.235	264.566	0.451	435.267	47738.3	1.5037e+06	3.969	0.018
pde6cDMSO	5	2	5	obj28-val28	86.549	3126	923.387	9862	0.001	0.105	0.001	0.102	0.509	12.314	5.741	1.486	1.383	259.539	0.333	402.278	45170.7	1.4471e+06	3.583	0.022
pde6cDMSO	5	2	6	obj36-val5	480.726	17363	1027.8	10984	0.026	0.295	0.024	0.289	0.93	14.558	6.196	1.209	1.253	543.768	0.884	587.72	108986	6.35218e+06	3.169	0.031
pde6cDMSO	6	4	1	obj2-val2	264.464	9552	446.139	4852	0.09	0.449	0.089	0.447	0.961	12.113	5.927	1.525	1.282	292.343	0.905	429.187	51749.6	1.83604e+06	3.559	0.023
pde6cDMSO	6	4	2	obj3-val3	261.28	9437	470.063	5138	0.074	0.42	0.074	0.42	0.954	13.795	6.747	1.9	1.182	301.376	0.867	485.057	57306.6	1.95125e+06	4.106	0.017
pde6cDMSO	6	4	3	obj6-val6	468.405	16918	864.134	9346	0.04	0.341	0.038	0.338	0.945	14.671	7.383	1.567	1.214	565.295	0.829	662.834	123386	6.86508e+06	3.561	0.024
pde6cDMSO	6	4	4	obj9-val9	317.457	11466	600.846	6444	0.056	0.382	0.053	0.375	0.948	14.085	6.056	1.314	1.325	406.805	0.78	505.873	77250.9	3.55523e+06	3.313	0.027
pde6cDMSO	6	4	5	obj11-val11	193.641	6994	685.83	7400	0.014	0.239	0.013	0.236	0.869	14.526	6.892	1.874	1.307	298.685	0.648	497.959	58716.9	1.91656e+06	4.223	0.016
pde6cDMSO	6	4	6	obj12-val12	239.934	8666	457.09	4940	0.07	0.413	0.068	0.409	0.951	11.589	5.403	1.444	1.138	278.457	0.862	390.119	45696.6	1.66576e+06	3.331	0.028
pde6cDMSO	6	4	7	obj13-val13	284.122	10262	637.976	7002	0.035	0.326	0.035	0.328	0.929	12.55	6.097	1.166	1.891	369.497	0.769	521.385	78823.8	2.93303e+06	3.449	0.021
pde6cDMSO	6	4	8	obj14-val14	187.301	6765	383.987	4112	0.074	0.421	0.07	0.412	0.949	11.723	5.69	1.612	1.378	215.513	0.869	371.276	36403.7	997798	3.787	0.019
pde6cDMSO	7	6	1	obj2-val2	326.206	11782	548.02	5956	0.074	0.42	0.073	0.418	0.958	14.052	38.873	1.474	1.29	87740.5	0.004	524.786	78877.9	3.51004e+06	3.491	0.024
pde6cDMSO	7	6	2	obj7-val7	146.491	5291	313.732	3368	0.083	0.436	0.079	0.428	0.948	10.255	29.699	1.474	1.478	34143.4	0.004	294.682	23878.1	531527	3.637	0.021
pde6cDMSO	7	6	3	obj9-val9	91.449	3303	463.565	4982	0.01	0.215	0.009	0.212	0.802	11.839	30.613	1.934	1.201	26728.9	0.003	272.214	17629.2	325743	4.203	0.016
pde6cDMSO	7	6	4	obj12-val12	109.723	3963	653.85	6996	0.005	0.173	0.005	0.17	0.753	12.369	32.17	1.243	1.732	52102.3	0.002	385.59	42948.5	1.23773e+06	3.462	0.022
pde6cDMSO	7	6	5	obj15-val15	249.707	9019	1439.28	15458	0.002	0.136	0.002	0.133	0.75	13.828	35.029	1.066	1.302	121593	0.002	588.509	111669	6.74107e+06	3.102	0.033
pde6cDMSO	8	7	1	obj2-val2	215.32	7777	711.03	7646	0.015	0.248	0.015	0.244	0.881	13.369	7.085	1.6	1.496	389.153	0.553	567.624	83308.2	3.25339e+06	3.868	0.018
pde6cDMSO	8	7	2	obj4-val4	257.21	9290	601.728	6470	0.036	0.33	0.034	0.325	0.928	15.211	8.092	2.189	1.384	334.558	0.769	623.241	76133.1	2.40458e+06	5.102	0.01
pde6cDMSO	8	7	3	obj5-val5	174.537	6304	597.051	6416	0.017	0.257	0.016	0.253	0.878	11.632	5.073	1.293	1.343	243.718	0.716	358.889	39021.3	1.27606e+06	3.301	0.028
pde6cDMSO	8	7	4	obj6-val6	278.501	10059	680.564	7358	0.029	0.306	0.028	0.303	0.921	12.669	6.739	1.696	1.354	329.438	0.845	504.455	64974.9	2.33154e+06	3.917	0.018
pde6cDMSO	8	7	5	obj9-val9	150.533	5437	458.913	4956	0.027	0.302	0.027	0.298	0.899	10.992	5.107	1.349	1.618	189.515	0.794	331.489	31053.9	771584	3.539	0.021
pde6cDMSO	8	7	6	obj14-val14	137.05	4950	573.036	6142	0.012	0.229	0.011	0.224	0.843	11.49	5.584	1.513	1.453	219.154	0.625	370.171	37224.5	1.03179e+06	3.681	0.02
pde6cDMSO	9	8	1	obj5-val5	455.475	16451	1966.02	21078	0.003	0.148	0.003	0.146	0.819	20.502	79.236	2.799	1.11	239485	0.002	1545.87	385224	2.615e+07	6.203	0.007
pde6cDMSO	9	8	2	obj6-val6	298.408	10778	564.689	6028	0.06	0.391	0.056	0.382	0.95	13.024	37.75	1.303	1.794	73974	0.004	504.991	71450.4	2.495e+06	3.569	0.019
pde6cDMSO	10	9	1	obj16-val16	75.28	2719	542.579	5806	0.004	0.162	0.004	0.159	0.694	8.699	4.449	1.359	1.151	173.502	0.434	278.796	23943.1	646705	3.246	0.03
pde6cDMSO	10	9	2	obj22-val22	166.536	6015	520.572	5650	0.023	0.283	0.022	0.281	0.893	10.379	5.4	1.318	1.827	207.7	0.802	368.145	37575.7	926766	3.607	0.019
pde6cDMSO	10	9	3	obj25-val25	60.274	2177	464.086	4968	0.004	0.164	0.004	0.16	0.671	9.783	4.684	1.308	1.541	163.326	0.369	290.172	24485.1	573068	3.439	0.023
pde6cSchB	11	1	1	obj16-val16	75.28	2719	542.579	5806	0.004	0.162	0.004	0.159	0.694	8.699	4.449	1.359	1.151	173.502	0.434	278.796	23943.1	646705	3.246	0.03
pde6cSchB	11	1	2	obj22-val22	166.536	6015	520.572	5650	0.023	0.283	0.022	0.281	0.893	10.379	5.4	1.318	1.827	207.7	0.802	368.145	37575.7	926766	3.607	0.019
pde6cSchB	11	1	3	obj25-val25	60.274	2177	464.086	4968	0.004	0.164	0.004	0.16	0.671	9.783	4.684	1.308	1.541	163.326	0.369	290.172	24485.1	573068	3.439	0.023
pde6cSchB	11	1	4	obj3-val3	265.682	9596	732.581	7990	0.02	0.273	0.02	0.273	0.904	16.24	6.808	1.598	1.306	396.137	0.671	542.706	79671.6	3.37122e+06	3.697	0.021
pde6cSchB	11	1	5	obj4-val4	163.518	5906	375.349	4002	0.062	0.395	0.057	0.385	0.939	11.679	5.765	1.734	1.177	226.766	0.721	377.523	37602.7	1.10472e+06	3.79	0.021
pde6cSchB	11	1	6	obj5-val5	30.954	1118	103.877	1102	0.106	0.473	0.097	0.459	0.925	8.174	4.673	2.589	1.597	39.931	0.775	190.511	5385.42	34254.4	6.739	0.005
pde6cSchB	11	1	7	obj11-val11	176.365	6370	553.465	5976	0.022	0.278	0.021	0.275	0.892	14.934	7.634	2.515	1.334	220.979	0.798	525.002	46275.8	1.04905e+06	5.956	0.007
pde6cSchB	11	1	8	obj13-val13	175.091	6324	390.156	4252	0.059	0.389	0.058	0.388	0.939	11.985	6.847	2.235	1.151	233.901	0.749	457.638	43765.5	1.17533e+06	4.785	0.012
pde6cSchB	11	1	9	obj15-val15	107.176	3871	382.83	4166	0.023	0.286	0.023	0.285	0.876	14.517	5.602	1.726	1.286	192.333	0.557	348.884	31203.5	794696	3.901	0.019
pde6cSchB	11	1	10	obj18-val18	186.387	6732	580.34	6284	0.021	0.274	0.02	0.272	0.892	13.9	7.427	2.31	1.305	246.339	0.757	516.946	50483.1	1.30365e+06	5.294	0.009
pde6cSchB	11	1	11	obj20-val20	56.896	2055	261.92	2784	0.022	0.281	0.02	0.273	0.84	12.982	5.627	2.581	1.317	85.108	0.669	282.881	13066.9	155609	6.124	0.007
pde6cSchB	11	1	12	obj41-val27	56.453	2039	350.935	3754	0.009	0.207	0.008	0.203	0.752	10.877	5.46	1.825	1.738	117.715	0.48	301.383	19907.3	297688	4.563	0.011
pde6cSchB	12	2	1	obj2-val2	188.796	6819	579.315	6216	0.022	0.28	0.021	0.275	0.895	14.15	6.887	2.123	1.193	254.331	0.742	471.985	48378.9	1.38961e+06	4.605	0.013
pde6cSchB	12	2	2	obj3-val3	327.036	11812	782.63	8394	0.027	0.299	0.025	0.293	0.922	16.064	8.719	1.812	1.842	459.269	0.712	765.813	127225	4.53137e+06	4.61	0.01
pde6cSchB	12	2	3	obj7-val7	107.978	3900	421.656	4560	0.018	0.263	0.018	0.26	0.86	11.652	6.066	1.795	1.63	178.064	0.606	379.405	32752.1	681160	4.395	0.012
pde6cSchB	12	2	4	obj8-val8	197.573	7136	625.873	6794	0.018	0.264	0.018	0.262	0.887	15.059	8.069	2.366	1.278	307.636	0.642	605.767	68037.1	2.03315e+06	5.393	0.009
pde6cSchB	12	2	5	obj10-val10	192.091	6938	834.571	8986	0.008	0.196	0.007	0.193	0.828	16.64	8.423	2.631	1.151	314.223	0.611	642.473	70733.6	2.12115e+06	5.836	0.008
pde6cSchB	12	2	6	obj11-val11	272.078	9827	488.675	5282	0.074	0.42	0.072	0.416	0.955	13.265	6.408	1.595	1.382	313.495	0.868	474.278	59808.9	2.11133e+06	3.761	0.02
pde6cSchB	12	2	7	obj12-val12	275.456	9949	502.816	5462	0.069	0.41	0.068	0.407	0.953	15.438	7.495	2.25	1.105	315.371	0.873	551.606	64446.4	2.13667e+06	4.721	0.013
pde6cSchB	12	2	8	obj16-val16	34.304	1239	146.685	1582	0.044	0.353	0.042	0.348	0.868	5.894	2.79	1.283	1.281	43.139	0.795	111.207	3802.28	39978.6	3.253	0.029
pde6cSchB	12	2	9	obj17-val17	158.618	5729	585.488	6226	0.015	0.249	0.014	0.242	0.867	11.775	6.106	1.749	1.167	266.995	0.594	421.938	46790.1	1.53144e+06	3.805	0.02
pde6cSchB	12	2	10	obj19-val19	121.6	4392	440.892	4756	0.02	0.273	0.02	0.269	0.873	11.208	5.105	1.534	1.318	179.616	0.677	314.267	27404.3	693080	3.604	0.022
pde6cSchB	12	2	11	obj21-val21	238.106	8600	717.074	7690	0.018	0.264	0.017	0.259	0.895	14.624	7.19	1.738	1.377	374.178	0.636	562.153	78536.1	3.00782e+06	4.024	0.017
pde6cSchB	12	2	12	obj22-val22	215.957	7800	661.765	7070	0.019	0.269	0.018	0.263	0.894	14.634	6.738	1.768	1.428	287.04	0.752	484.3	56674.6	1.77003e+06	4.138	0.016
pde6cSchB	12	2	13	obj26-val26	194.306	7018	511.492	5464	0.034	0.324	0.032	0.317	0.918	12.524	6.775	1.847	1.43	267.216	0.727	476.363	52640.7	1.53398e+06	4.311	0.014
pde6cSchB	12	2	14	obj27-val27	149.509	5400	516.483	5500	0.02	0.271	0.018	0.264	0.88	12.702	6.046	1.775	1.145	256.579	0.583	411.758	44360.8	1.41429e+06	3.822	0.02
pde6cSchB	12	2	15	obj29-val29	131.125	4736	283.219	2980	0.096	0.458	0.086	0.441	0.952	12.516	5.847	2.266	1.131	144.276	0.909	332.737	22988	447180	4.816	0.012
pde6cSchB	12	2	16	obj37-val20	140.344	5069	508.236	5454	0.018	0.262	0.017	0.257	0.871	14.188	6.725	1.753	1.475	281.016	0.499	481.816	55875.1	1.69652e+06	4.155	0.015
pde6cSchB	13	3	1	obj2-val2	149.702	5407	457.587	4898	0.028	0.304	0.026	0.298	0.9	11.153	30.123	1.257	1.577	45995.1	0.003	342.656	34565.6	964577	3.397	0.024
pde6cSchB	13	3	2	obj10-val10	109.529	3956	394.183	4226	0.023	0.286	0.022	0.281	0.877	9.152	25.742	1.252	1.439	31684.6	0.003	257.925	20072.3	457730	3.314	0.027
pde6cSchB	13	3	3	obj11-val11	121.85	4401	321.113	3464	0.053	0.375	0.051	0.37	0.925	10.904	27.542	1.468	1.294	31382.8	0.004	264.149	20017.9	449052	3.486	0.024
pde6cSchB	13	3	4	obj12-val12	59.139	2136	314.762	3390	0.013	0.237	0.013	0.233	0.797	9.214	25.874	1.746	1.163	20458	0.003	210.263	11650.8	190827	3.795	0.021
pde6cSchB	13	3	5	obj14-val14	92.806	3352	331.505	3546	0.028	0.305	0.027	0.299	0.883	9.843	25.518	1.419	1.438	24019.9	0.004	226.127	14508.4	263061	3.524	0.023
pde6cSchB	13	3	6	obj17-val17	21.153	764	213.104	2280	0.006	0.177	0.005	0.174	0.564	9.462	29.767	2.313	1.356	15228.8	0.001	228.359	9659.52	105741	5.399	0.009
pde6cSchB	13	3	7	obj18-val18	163.38	5901	446.859	4804	0.036	0.329	0.034	0.323	0.915	10.14	26.654	1.221	1.261	42209.6	0.004	297.393	27784.2	812336	3.183	0.031
pde6cSchB	13	3	8	obj19-val19	216.788	7830	458.487	4870	0.06	0.392	0.055	0.381	0.944	12.381	36.999	1.732	1.347	52538.8	0.004	415.435	43379.4	1.25856e+06	3.979	0.018
pde6cSchB	13	3	9	obj20-val20	193.558	6991	415.853	4456	0.062	0.397	0.059	0.389	0.943	12.209	31.627	1.335	1.486	50058.3	0.004	363.197	38348.8	1.14252e+06	3.44	0.024
pde6cSchB	13	3	10	obj26-val26	83.669	3022	459.532	4926	0.009	0.205	0.008	0.201	0.782	11.569	28.037	1.442	1.516	29295.4	0.003	265.754	19552.9	391302	3.612	0.021
pde6cSchB	13	3	11	obj27-val3	199.262	7197	386.203	4148	0.082	0.435	0.078	0.427	0.953	10.759	29.95	1.211	1.604	47817.8	0.004	349.211	36275.4	1.04254e+06	3.362	0.024
pde6cSchB	13	3	12	obj28-val3	200.397	7238	375.417	4004	0.092	0.452	0.086	0.441	0.957	12.392	34.442	1.397	1.757	49901.7	0.004	398.179	42966	1.13539e+06	3.69	0.018
pde6cSchB	14	4	1	obj4-val4	98.62	3562	380.128	4080	0.021	0.276	0.02	0.272	0.866	12.129	6.032	1.748	1.551	193.951	0.508	384.542	35070.3	808128	4.216	0.014
pde6cSchB	14	4	2	obj10-val10	190.956	6897	421.706	4530	0.058	0.387	0.055	0.38	0.94	13.672	5.852	1.515	1.407	259.738	0.735	409.483	45961	1.44932e+06	3.648	0.021
pde6cSchB	14	4	3	obj14-val14	179.189	6472	426.184	4532	0.051	0.371	0.047	0.361	0.933	13.675	5.957	1.771	1.128	250.245	0.716	402.267	42658.4	1.34532e+06	3.793	0.021
pde6cSchB	14	4	4	obj15-val15	151.502	5472	439.902	4710	0.032	0.319	0.03	0.312	0.908	11.121	4.895	1.101	1.614	251.223	0.603	370.773	42050	1.35586e+06	3.269	0.027
pde6cSchB	14	4	5	obj20-val20	152.388	5504	365.478	3906	0.057	0.386	0.054	0.378	0.935	11.789	5.067	1.306	1.512	211.276	0.721	341.753	34154.9	958950	3.42	0.024
pde6cSchB	14	4	6	obj24-val24	15.394	556	75.759	814	0.065	0.402	0.062	0.395	0.861	5.332	3.015	1.553	1.822	26.147	0.589	101.121	2551.79	14687.4	4.007	0.014
pde6cSchB	14	4	7	obj25-val25	125.504	4533	435.517	4652	0.023	0.285	0.022	0.278	0.882	11.036	5.332	1.462	1.394	213.277	0.588	351.01	34666.6	977197	3.554	0.023
pde6cSchB	14	4	8	obj27-val27	114.872	4149	293.457	3112	0.065	0.401	0.059	0.389	0.933	10.748	5.354	1.567	1.563	167.439	0.686	325.868	27508.7	602293	3.86	0.017
pde6cSchB	14	4	9	obj30-val30	145.992	5273	427.076	4552	0.033	0.322	0.031	0.314	0.908	12.624	5.774	1.632	1.698	178.305	0.819	362.619	32166.5	683002	4.088	0.014
pde6cSchB	14	4	10	obj32-val32	78.769	2845	238.404	2552	0.055	0.38	0.052	0.373	0.915	8.219	3.699	1.172	1.492	103.531	0.761	203.21	12645.6	230269	3.266	0.027
pde6cSchB	15	5	1	obj2-val2	155.295	5609	582.395	6246	0.015	0.244	0.014	0.24	0.863	13.803	7.626	2.302	1.61	217.76	0.713	530.021	48589	1.01871e+06	5.782	0.007
pde6cSchB	15	5	2	obj3-val3	28.296	1022	326.754	3494	0.003	0.14	0.003	0.137	0.478	8.72	4.257	1.544	1.578	85.919	0.329	207.906	11290.3	158591	3.829	0.018
pde6cSchB	15	5	3	obj4-val4	36.436	1316	258.464	2766	0.009	0.21	0.009	0.206	0.715	9.798	5.288	2.273	1.657	72.359	0.504	255.319	11331.3	112482	5.753	0.007
pde6cSchB	15	5	4	obj6-val6	143.141	5170	950.957	10180	0.003	0.142	0.003	0.139	0.713	15.51	8.673	1.605	2.075	511.682	0.28	803.507	151693	5.62464e+06	4.256	0.011
pde6cSchB	15	5	5	obj12-val12	256.02	9247	1703.19	18202	0.002	0.117	0.002	0.114	0.706	19.148	10.283	1.471	1.574	1337.55	0.191	1259.47	428886	3.84338e+07	3.699	0.019
pde6cSchB	15	5	6	obj19-val8	163.767	5915	710.232	7570	0.009	0.209	0.008	0.204	0.833	14.702	7.333	1.746	1.996	271.554	0.603	547.922	66018.8	1.58419e+06	4.547	0.01
pde6cSchB	15	5	7	obj20-val8	156.292	5645	725.021	7788	0.008	0.197	0.007	0.194	0.816	15.008	8.424	2.184	1.836	285.905	0.547	651.945	74860.8	1.75606e+06	5.678	0.006
pde6cSchB	16	6	1	obj1-val1	144.414	5216	300.893	3260	0.089	0.446	0.087	0.442	0.951	10.105	4.369	1.109	1.724	164.726	0.877	287.711	24885.8	582932	3.326	0.024
pde6cSchB	16	6	2	obj3-val3	116.7	4215	418.713	4490	0.022	0.281	0.021	0.276	0.877	10.202	5.659	1.338	2.062	205.802	0.567	391.061	40883.7	909905	3.741	0.015
pde6cSchB	16	6	3	obj4-val4	158.978	5742	421.934	4564	0.039	0.34	0.038	0.336	0.919	14.026	5.407	1.231	1.693	258.257	0.616	399.309	46511.3	1.43284e+06	3.428	0.023
pde6cSchB	16	6	4	obj6-val6	147.764	5337	290.188	3110	0.107	0.475	0.101	0.466	0.958	11.012	5.85	1.731	1.706	164.061	0.901	358.024	29739	578240	4.31	0.013
pde6cSchB	16	6	5	obj9-val9	51.553	1862	160.071	1746	0.074	0.419	0.073	0.418	0.918	8.845	4.863	2.399	1.176	71.179	0.724	221.987	9375.21	108843	5.256	0.01
pde6cSchB	16	6	6	obj10-val10	28.13	1016	87.646	938	0.141	0.521	0.133	0.51	0.94	4.893	2.327	1.157	1.257	31.382	0.896	86.843	2407.81	21156.5	3.132	0.032
pde6cSchB	16	6	7	obj12-val12	240.57	8689	437.68	4720	0.081	0.433	0.078	0.427	0.956	12.279	6.351	1.485	1.592	305.457	0.788	475.542	60539.2	2.00445e+06	3.735	0.019
pde6cSchB	16	6	8	obj13-val13	115.952	4188	303.107	3340	0.053	0.376	0.055	0.379	0.924	12.88	6.792	2.471	1.375	156.253	0.742	416.619	29367.1	524511	5.91	0.007
pde6cSchB	16	6	9	obj14-val14	199.013	7188	512.348	5548	0.034	0.325	0.033	0.322	0.919	13.092	6.518	1.559	1.508	316.576	0.629	488.759	62827.6	2.15303e+06	3.802	0.018
pde6cSchB	16	6	10	obj16-val16	100.669	3636	302.374	3268	0.043	0.35	0.041	0.346	0.909	8.647	3.991	1.352	1.074	135.622	0.742	232.547	16953	395146	3.19	0.031
pde6cSchB	16	6	11	obj18-val18	104.213	3764	324.932	3520	0.037	0.332	0.036	0.33	0.902	11.635	6.394	1.96	1.565	182.21	0.572	403.644	34401.3	713244	4.736	0.011
pde6cSchB	16	6	12	obj21-val21	263.8	9528	632.73	6820	0.032	0.319	0.031	0.314	0.924	15.872	8.467	2.208	1.367	381.544	0.691	680.915	90484.5	3.1274e+06	5.124	0.01
pde6cSchB	16	6	13	obj22-val22	105.348	3805	324.416	3488	0.039	0.338	0.037	0.333	0.905	8.908	4.236	1.149	1.47	163.976	0.642	273.142	23060.3	577637	3.235	0.028
pde6cSchB	16	6	14	obj24-val24	217.507	7856	572.778	6126	0.03	0.312	0.028	0.305	0.916	13.489	7.285	1.689	1.848	307.215	0.708	557.115	71901.4	2.02759e+06	4.317	0.012
pde6cSchB	16	6	15	obj25-val25	235.061	8490	812.201	8664	0.013	0.232	0.012	0.227	0.873	19.11	9.938	2.203	1.58	535.868	0.439	919.232	155473	6.16894e+06	5.435	0.008
pde6cSchB	16	6	16	obj27-val2	160.777	5807	346.502	3682	0.076	0.424	0.07	0.413	0.947	11.732	5.405	1.17	2.19	220.653	0.729	397.348	44274.1	1.04596e+06	3.566	0.017
pde6cSchB	16	6	17	obj28-val2	243.727	8803	454.396	4892	0.075	0.421	0.072	0.415	0.954	12.94	7.262	1.752	1.584	330.023	0.739	554.563	72276.9	2.33983e+06	4.255	0.014
pde6cSchB	16	6	18	obj28-val11	115.786	4182	318.407	3380	0.051	0.371	0.047	0.361	0.923	12.869	6.732	2.402	1.152	192.192	0.602	426.796	34981.5	793535	5.207	0.01
pde6cSchB	16	6	19	obj29-val11	54.82	1980	180.212	1954	0.059	0.39	0.058	0.387	0.908	9.994	4.361	1.793	1.385	77.983	0.703	202.348	9876.94	130647	4.145	0.016
pde6cSchB	17	7	1	obj4-val4	139.846	5051	354.835	3804	0.052	0.374	0.05	0.367	0.929	11.603	6.065	2.005	1.258	184.7	0.757	373.51	31404.4	732871	4.442	0.014
pde6cSchB	17	7	2	obj7-val7	164.183	5930	401.997	4276	0.051	0.371	0.047	0.361	0.931	15.186	6.991	1.913	1.643	238.051	0.69	485.305	50131.5	1.21741e+06	4.698	0.011
pde6cSchB	17	7	3	obj8-val8	171.686	6201	399.29	4278	0.056	0.382	0.052	0.374	0.936	13.056	6.531	1.813	1.787	198.615	0.864	431.172	40666.4	847464	4.572	0.011
pde6cSchB	17	7	4	obj11-val11	183.563	6630	415.538	4432	0.057	0.385	0.053	0.376	0.939	11.821	5.056	1.157	1.501	269.618	0.681	383.949	45257.9	1.56168e+06	3.257	0.028
pde6cSchB	17	7	5	obj14-val14	129.546	4679	304.308	3260	0.071	0.415	0.067	0.407	0.94	9.923	5.326	1.563	1.533	168.966	0.767	324.479	27490.6	613330	3.83	0.018
pde6cSchB	17	7	6	obj15-val15	264.187	9542	852.01	9108	0.014	0.239	0.013	0.234	0.883	17.238	7.268	1.237	2.405	437.314	0.604	674.314	122465	4.10849e+06	3.713	0.013
pde6cSchB	17	7	7	obj16-val16	86.909	3139	299.542	3260	0.032	0.318	0.032	0.317	0.888	10.315	5.377	1.948	1.539	111.445	0.78	287.074	17617.1	266820	4.678	0.011
pde6cSchB	17	7	8	obj20-val20	151.779	5482	448.78	4804	0.031	0.313	0.029	0.307	0.905	15.177	8.099	2.694	1.557	196.924	0.771	566.064	45459	833095	7.049	0.005
pde6cSchB	17	7	9	obj26-val1	95.962	3466	232.42	2514	0.086	0.441	0.083	0.436	0.941	8.906	4.422	1.755	1.055	111.542	0.86	228.396	14199.6	267284	3.674	0.022
pde6cSchB	17	7	10	obj27-val2	133.34	4816	378.948	4062	0.039	0.34	0.037	0.333	0.914	11.143	5.176	1.432	1.632	173.692	0.768	323.439	28488.6	648121	3.672	0.019
pde6cSchB	17	7	11	obj24-val6	71.377	2578	239.126	2588	0.043	0.351	0.042	0.348	0.898	7.287	3.585	1.418	1.098	87.437	0.816	177.326	9612.9	164241	3.271	0.029
pde6cSchB	17	7	12	obj25-val6	162.909	5884	406.992	4352	0.048	0.362	0.045	0.354	0.928	11.601	4.972	1.324	1.474	199.209	0.818	327.328	31336	852533	3.419	0.024
pde6cSchB	18	8	1	obj11-val11	121.13	4375	258.207	2792	0.099	0.463	0.096	0.459	0.952	9.178	24.552	1.249	1.131	35132	0.003	258.239	21266.4	562753	3.136	0.033
pde6cSchB	18	8	2	obj12-val12	91.699	3312	214.862	2378	0.092	0.452	0.096	0.458	0.944	11.09	37.634	2.944	1.097	23484.4	0.004	343.113	17839.4	251463	6.599	0.006
pde6cSchB	18	8	3	obj18-val18	211.998	7657	576.121	6212	0.028	0.302	0.027	0.298	0.911	15.173	49.47	1.949	1.923	69451.3	0.003	653.215	84643.9	2.19925e+06	5.041	0.008
pde6cSchB	18	8	4	obj19-val19	190.928	6896	389.125	4188	0.073	0.418	0.07	0.412	0.949	11.197	33.996	1.379	1.769	48934.1	0.004	391.548	41800.1	1.09178e+06	3.668	0.018
pde6cSchB	18	8	5	obj21-val21	117.807	4255	271.886	2908	0.083	0.437	0.078	0.427	0.944	10.924	35.439	2.29	1.21	29379.2	0.004	331.789	21812.8	393544	5.047	0.011
pde6cSchB	18	8	6	obj23-val23	125.421	4530	348.007	3718	0.045	0.356	0.042	0.348	0.919	12.727	40.787	2.134	1.469	42489.9	0.003	439.633	38047.7	823160	5.08	0.01
pde6cSchB	18	8	7	obj25-val25	206.017	7441	437.574	4698	0.06	0.392	0.057	0.386	0.943	11.831	34.093	1.35	1.736	52506.4	0.004	402.468	44927.4	1.257e+06	3.605	0.019
pde6cSchB	18	8	8	obj26-val26	6.063	219	77.931	834	0.009	0.211	0.009	0.206	0.438	6.643	22.386	3.066	1.201	4160.01	0.001	118.275	1887.36	7890.46	7.412	0.005
pde6cSchB	18	8	9	obj34-val34	134.198	4847	362.563	3948	0.043	0.351	0.043	0.35	0.919	11.6	35.225	1.939	1.087	44794.4	0.003	370.018	33927.4	914873	4.035	0.018
pde6cSchB	18	8	10	obj35-val35	106.373	3842	326.52	3506	0.039	0.338	0.037	0.333	0.906	10.28	32.952	1.469	2.062	33678	0.003	341.449	29371.1	517136	3.969	0.013
pde6cSchB	18	8	11	obj39-val39	178.524	6448	626.013	6710	0.016	0.25	0.015	0.245	0.873	13.739	40.802	2.098	1.203	53728	0.003	460.868	46539.7	1.31617e+06	4.564	0.013
pde6cSchB	18	8	12	obj41-val41	67.224	2428	176.115	1894	0.098	0.461	0.094	0.454	0.94	7.01	19.856	1.272	1.185	17088.7	0.004	162.23	8263.01	133146	3.185	0.031
pde6cSchB	18	8	13	obj43-val43	118.278	4272	337.903	3634	0.043	0.35	0.041	0.345	0.915	12.123	36.972	2.185	1.412	31405.4	0.004	359.38	25155.2	449700	5.134	0.01
