# Supplementary material for: A Naturally-Derived Compound Schisandrin B Enhanced Light Sensation in the pde6c Zebrafish Model of Retinal Degeneration
Source: PLoS One. 2016 Mar 1;11(3):e0149663. doi: 10.1371/journal.pone.0149663 (PMC4773124; doi:10.1371/journal.pone.0149663)
Supplement: S3 File — (ZIP) [file pone.0149663.s006.zip › counts.xlsx]

## Sheet: Sheet1
count	strain
65	WT
67	WT
68	WT
72	WT
61	pde6cDMSO
67	pde6cDMSO
84	pde6cDMSO
91	pde6cDMSO
94	pde6cDMSO
115	pde6cDMSO
82	pde6cSchB
72	pde6cSchB
123	pde6cSchB
104	pde6cSchB
125	pde6cSchB
77	pde6cSchB
110	pde6cSchB
104	pde6cSchB
