# Supplementary material for: A Naturally-Derived Compound Schisandrin B Enhanced Light Sensation in the pde6c Zebrafish Model of Retinal Degeneration
Source: PLoS One. 2016 Mar 1;11(3):e0149663. doi: 10.1371/journal.pone.0149663 (PMC4773124; doi:10.1371/journal.pone.0149663)
Supplement: S4 File — (ZIP) [file pone.0149663.s007.zip › combined3d.xlsx]

## Sheet: combined3d
strain	retina_no	retina_ID	photoreceptor	Label	Vol_unit	Vol_pix	Surf_unit	Surf_pix	Comp_pix	Spher_pix	Comp_unit	Spher_unit	CompDiscrete	Feret_unit	Ell_MajRad	Ell_Elon	Ell_Flatness	volEllipsoid_unit	RatioVolEllipsoid	Moment1	Moment2	Moment3	Moment4	Moment5
pde6cDMSO	1	1	1	obj3-val3	658.636	1210	745.217	1058	0.14	0.519	0.119	0.491	0.943	19.853	9.236	1.829	1.28	770.522	0.855	46.428	526.365	1678.43	4.095	0.017
pde6cDMSO	1	1	2	obj5-val5	858.948	1578	901.803	1262	0.14	0.519	0.114	0.485	0.948	21.008	9.891	1.471	1.872	1000.59	0.858	57.301	846.329	2830.41	3.88	0.015
pde6cDMSO	1	1	3	obj6-val6	213.376	392	315.561	446	0.196	0.581	0.164	0.547	0.939	13.893	6.569	2.138	1.137	228.486	0.934	22.008	106.851	147.589	4.533	0.014
pde6cDMSO	1	1	4	obj7-val7	364.699	670	539.088	764	0.114	0.485	0.096	0.458	0.914	16.818	7.897	1.756	1.539	434.974	0.838	33.489	265.642	534.883	4.222	0.014
pde6cDMSO	1	1	5	obj8-val8	360.344	662	437.979	612	0.216	0.6	0.175	0.559	0.956	16.108	8.237	2.249	1.204	384.535	0.937	33.258	224.452	418.028	4.928	0.011
pde6cDMSO	1	1	6	obj10-val10	160.032	294	303.836	428	0.125	0.5	0.103	0.469	0.891	13.185	6.976	2.242	1.417	199.604	0.802	23.211	101.571	112.634	5.304	0.009
pde6cDMSO	1	1	7	obj12-val12	656.458	1206	654.07	908	0.22	0.603	0.174	0.558	0.965	21.309	10.164	2.269	1.239	689.671	0.952	50.135	497.67	1344.67	5.051	0.011
pde6cDMSO	1	1	8	obj13-val13	271.075	498	359.56	508	0.214	0.598	0.179	0.563	0.95	12.794	6.674	1.999	1.102	282.744	0.959	23.834	136.023	226.006	4.176	0.017
pde6cDMSO	1	1	9	obj14-val14	598.215	1099	638.06	882	0.199	0.584	0.156	0.538	0.959	19.346	9.947	2.46	1.081	630.3	0.949	47.501	436.222	1123.12	5.173	0.01
pde6cDMSO	1	1	10	obj15-val15	625.976	1150	630.996	890	0.212	0.596	0.176	0.561	0.963	19.266	9.159	1.972	1.251	661.59	0.946	43.814	440.586	1237.4	4.357	0.015
pde6cDMSO	1	1	11	obj16-val16	477.919	878	575.146	808	0.165	0.549	0.136	0.514	0.945	20.379	9.41	2.289	1.221	545.839	0.876	42.917	363.604	842.291	5.066	0.011
pde6cDMSO	1	1	12	obj18-val18	396.27	728	469.244	664	0.205	0.589	0.172	0.556	0.954	14.145	7.427	1.88	1.16	418.452	0.947	30.262	226.969	495.023	4.035	0.018
pde6cDMSO	1	1	13	obj20-val20	623.254	1145	632.132	884	0.215	0.599	0.174	0.558	0.963	20.095	10.198	2.271	1.314	655.248	0.951	49.91	478.71	1213.79	5.204	0.01
pde6cDMSO	1	1	14	obj21-val21	483.907	889	545.013	774	0.193	0.578	0.164	0.547	0.954	17.4	9.085	2.139	1.335	514.543	0.94	40.68	338.645	748.473	4.887	0.011
pde6cDMSO	1	1	15	obj22-val22	173.64	319	300.558	424	0.151	0.532	0.126	0.501	0.912	13.861	6.639	2.16	1.26	208.577	0.832	21.853	99.238	122.989	4.812	0.012
pde6cDMSO	1	1	16	obj23-val23	486.628	894	687.602	972	0.098	0.462	0.082	0.435	0.914	17.675	8.258	1.419	1.859	630.398	0.772	41.108	447.005	1123.47	3.78	0.016
pde6cDMSO	1	1	17	obj24-val24	429.474	789	526.858	750	0.167	0.551	0.143	0.522	0.944	17.13	8.45	2.118	1.198	470.349	0.913	36.162	284.234	625.424	4.601	0.013
pde6cDMSO	1	1	18	obj25-val25	512.212	941	533.54	760	0.228	0.611	0.195	0.58	0.964	15.39	8.016	1.919	1.095	535.358	0.957	35.374	312.071	810.255	4.01	0.018
pde6cDMSO	1	1	19	obj26-val26	701.093	1288	726.305	1034	0.17	0.554	0.145	0.525	0.954	18.802	9.11	1.73	1.381	765.69	0.916	46.015	527.664	1657.44	4.013	0.017
pde6cDMSO	1	1	20	obj27-val27	526.909	968	575.272	810	0.199	0.584	0.165	0.548	0.957	17.739	8.306	1.93	1.16	555.638	0.948	37.214	335.206	872.804	4.131	0.017
pde6cDMSO	1	1	21	obj30-val30	263.999	485	360.189	518	0.191	0.576	0.169	0.553	0.942	12.983	6.021	1.73	1.065	287.042	0.92	21.701	129.114	232.929	3.647	0.023
pde6cDMSO	1	1	22	obj32-val32	653.192	1200	737.906	1038	0.146	0.526	0.12	0.493	0.945	22.838	9.359	1.728	1.54	747.134	0.874	47.513	542.401	1578.08	4.162	0.015
pde6cDMSO	1	1	23	obj33-val33	286.316	526	385.531	548	0.19	0.575	0.162	0.545	0.943	14.408	6.791	2.026	1.016	314.646	0.91	25.075	154.272	279.884	4.076	0.018
pde6cDMSO	1	1	24	obj37-val37	334.761	615	482.481	682	0.135	0.513	0.113	0.483	0.924	16.121	8.332	1.816	1.967	373.298	0.897	35.234	263.573	393.954	4.71	0.009
pde6cDMSO	1	1	25	obj38-val38	284.683	523	398.643	564	0.172	0.557	0.145	0.525	0.937	15.744	8.053	2.235	1.426	306.944	0.927	30.942	180.668	266.348	5.299	0.009
pde6cDMSO	1	1	26	obj39-val39	253.112	465	395.87	556	0.142	0.522	0.117	0.489	0.919	12.846	6.298	1.696	1.179	308.52	0.82	23.284	145.409	269.091	3.728	0.021
pde6cDMSO	1	1	27	obj40-val40	324.419	596	407.217	568	0.219	0.603	0.176	0.561	0.955	15.188	7.836	2.118	1.325	339.151	0.957	30.457	192.554	325.177	4.817	0.012
pde6cDMSO	1	1	28	obj41-val41	372.32	684	432.303	618	0.224	0.607	0.194	0.579	0.958	13.781	6.998	1.765	1.199	384.191	0.969	27.786	199.371	417.279	3.872	0.019
pde6cDMSO	1	1	29	obj42-val42	277.062	509	386.544	528	0.199	0.584	0.15	0.532	0.946	17.999	9.227	3.052	1.168	302.335	0.916	37.1	190.258	258.411	7.234	0.005
pde6cDMSO	1	1	30	obj43-val43	537.795	988	585.739	808	0.209	0.594	0.163	0.546	0.96	21.111	10.106	2.491	1.224	569.519	0.944	47.613	403.011	916.958	5.625	0.008
pde6cDMSO	1	1	31	obj45-val45	658.091	1209	685.335	960	0.187	0.572	0.152	0.534	0.958	21.091	9.642	1.966	1.282	758.327	0.868	48.386	533.495	1625.72	4.388	0.014
pde6cDMSO	1	1	32	obj46-val46	391.915	720	481.35	664	0.2	0.585	0.156	0.538	0.953	20.281	9.385	2.411	1.378	432.225	0.907	40.86	291.341	528.145	5.73	0.008
pde6cDMSO	1	1	33	obj47-val47	334.761	615	452.982	634	0.168	0.552	0.136	0.515	0.939	20.074	10.213	3.207	1.15	377.132	0.888	44.864	261.189	402.087	7.706	0.004
pde6cDMSO	1	1	34	obj48-val48	237.871	437	379.862	518	0.155	0.538	0.117	0.489	0.924	18.602	9.117	3.028	1.289	268.615	0.886	35.878	169.652	203.983	7.588	0.004
pde6cDMSO	1	1	35	obj49-val49	674.966	1240	690	962	0.195	0.58	0.157	0.539	0.96	20.871	9.817	1.95	1.449	719.176	0.939	49.156	528.036	1462.19	4.576	0.012
pde6cDMSO	1	1	36	obj51-val51	195.413	359	322.494	460	0.15	0.531	0.129	0.505	0.915	11.816	5.62	1.522	1.492	215.249	0.908	18.867	95.577	130.983	3.724	0.02
pde6cDMSO	1	1	37	obj52-val52	848.606	1559	895.624	1260	0.137	0.516	0.113	0.484	0.947	24.563	9.515	1.238	2.457	958.299	0.886	58.567	919.722	2596.18	3.729	0.013
pde6cDMSO	1	1	38	obj55-val55	326.596	600	469.369	666	0.138	0.517	0.117	0.489	0.925	15.385	7.501	1.346	2.329	419.183	0.779	34.194	303.544	496.753	3.852	0.012
pde6cDMSO	1	1	39	obj57-val2	543.783	999	554.593	794	0.225	0.609	0.196	0.581	0.964	14.285	7.235	1.573	1.11	577.148	0.942	33.303	319.584	941.689	3.47	0.025
pde6cDMSO	1	1	40	obj58-val2	595.494	1094	656.966	930	0.168	0.552	0.141	0.521	0.951	18.29	8.441	1.729	1.24	679.763	0.876	40.633	428.318	1306.32	3.855	0.019
pde6cDMSO	1	1	41	obj63-val19	498.059	915	570.481	806	0.181	0.565	0.151	0.533	0.951	16.312	8.172	1.882	1.188	543.528	0.916	36.38	324.591	835.173	4.077	0.017
pde6cDMSO	1	1	42	obj53-val1	1212.22	2227	1336.62	1920	0.079	0.43	0.07	0.411	0.927	25.949	12.835	1.75	1.708	1693.07	0.716	87.066	1740.02	8103.7	4.357	0.012
pde6cDMSO	1	1	43	obj54-val1	1034.22	1900	1243.71	1754	0.076	0.423	0.063	0.398	0.92	21.349	9.27	1.118	1.57	1701.42	0.608	67.107	1381.11	8183.78	3.261	0.027
pde6cDMSO	1	1	44	obj53-val9	213.376	392	332.202	470	0.167	0.551	0.14	0.52	0.927	14.529	6.942	1.996	1.397	251.722	0.848	24.426	129.115	179.132	4.621	0.012
pde6cDMSO	2	2	1	obj4-val4	551.948	1014	559.387	786	0.239	0.621	0.197	0.582	0.967	16.393	11.389	1.948	1.135	1435.7	0.384	38.076	351.022	939.814	4.13	0.017
pde6cDMSO	2	2	2	obj8-val8	585.696	1076	594.181	846	0.216	0.6	0.185	0.57	0.963	17.337	11.001	1.831	1.071	1552.73	0.377	37.716	372.43	1099.27	3.819	0.02
pde6cDMSO	2	2	3	obj9-val9	790.363	1452	728.701	1036	0.214	0.599	0.183	0.567	0.966	18.814	12.124	1.746	1.19	2058.45	0.384	45.857	549.588	1931.94	3.826	0.02
pde6cDMSO	2	2	4	obj10-val10	317.343	583	435.583	610	0.169	0.553	0.138	0.517	0.938	16.739	10.534	1.997	1.431	857.864	0.37	30.474	198.925	335.544	4.669	0.012
pde6cDMSO	2	2	5	obj13-val13	508.401	934	531.903	746	0.238	0.619	0.194	0.579	0.966	15.967	11.362	1.966	1.202	1321.97	0.385	37.119	322.613	796.814	4.271	0.016
pde6cDMSO	2	2	6	obj14-val14	528.542	971	562.162	782	0.223	0.606	0.178	0.562	0.963	17.925	12.342	2.115	1.254	1403.58	0.377	41.602	368.805	898.224	4.693	0.012
pde6cDMSO	2	2	7	obj16-val16	689.118	1266	657.346	924	0.23	0.612	0.189	0.574	0.968	20.411	13.188	2.186	1.126	1785.46	0.386	47.802	494.64	1453.49	4.62	0.013
pde6cDMSO	2	2	8	obj17-val17	572.088	1051	548.417	780	0.263	0.641	0.224	0.608	0.972	16.272	11.144	1.89	1.101	1474.43	0.388	37.532	355.17	991.197	3.966	0.019
pde6cDMSO	2	2	9	obj18-val18	505.68	929	550.31	774	0.211	0.595	0.174	0.558	0.959	17.789	11.46	1.768	1.465	1376.59	0.367	38.584	356.399	864.015	4.177	0.015
pde6cDMSO	2	2	10	obj19-val19	207.933	382	317.2	448	0.184	0.568	0.153	0.535	0.933	13.05	7.924	1.731	1.183	587.823	0.354	19.742	102.763	157.545	3.793	0.02
pde6cDMSO	2	2	11	obj20-val20	441.449	811	498.746	700	0.217	0.601	0.178	0.562	0.959	17.489	11.562	2.24	1.099	1174.07	0.376	36.474	283.903	628.498	4.686	0.013
pde6cDMSO	2	2	12	obj22-val22	645.028	1185	639.063	910	0.211	0.595	0.18	0.565	0.963	17.502	11.737	1.836	1.191	1686.52	0.382	41.484	430.911	1296.87	3.994	0.018
pde6cDMSO	2	2	13	obj29-val29	297.203	546	395.742	566	0.186	0.571	0.161	0.544	0.943	12.932	8.678	1.776	1.091	795.511	0.374	23.85	151.512	288.54	3.754	0.021
pde6cDMSO	2	2	14	obj30-val30	278.151	511	416.167	590	0.144	0.524	0.121	0.495	0.923	14.949	9.465	1.917	1.206	801.278	0.347	26.143	163.737	292.738	4.174	0.016
pde6cDMSO	2	2	15	obj31-val31	569.366	1046	646.632	898	0.171	0.555	0.136	0.514	0.951	24.765	14.593	2.701	1.097	1626.1	0.35	53.277	483.46	1205.61	5.871	0.008
pde6cDMSO	2	2	16	obj32-val32	332.039	610	454.493	646	0.156	0.538	0.133	0.51	0.934	15.057	9.605	1.884	1.092	957.035	0.347	28.004	198.883	417.608	3.943	0.019
pde6cDMSO	2	2	17	obj33-val33	462.134	849	517.406	720	0.218	0.602	0.174	0.559	0.96	19.094	12.787	2.371	1.317	1183.11	0.391	41.874	319.447	638.21	5.489	0.009
pde6cDMSO	2	2	18	obj36-val36	167.108	307	334.093	476	0.099	0.462	0.085	0.439	0.871	13.05	8.713	1.992	1.436	486.214	0.344	20.866	93.364	107.787	4.663	0.012
pde6cDMSO	2	2	19	obj37-val37	261.821	481	433.942	620	0.11	0.479	0.095	0.456	0.9	16.63	10.805	2.108	1.414	841.258	0.311	31.233	197.922	322.679	4.929	0.011
pde6cDMSO	2	2	20	obj40-val40	346.192	636	417.682	578	0.237	0.619	0.186	0.571	0.96	16.54	11.893	2.657	1.115	895.156	0.387	35.518	217.436	365.351	5.802	0.008
pde6cDMSO	2	2	21	obj43-val43	342.382	629	437.728	608	0.199	0.584	0.158	0.541	0.95	17.702	12.173	2.818	1.04	914.889	0.374	36.819	225.74	381.636	6.005	0.008
pde6cDMSO	2	2	22	obj44-val44	347.281	638	442.393	610	0.203	0.588	0.158	0.54	0.951	17.937	11.879	2.387	1.361	905.513	0.384	35.849	228.514	373.854	5.624	0.008
pde6cDMSO	2	2	23	obj47-val47	433.284	796	513.499	706	0.204	0.588	0.157	0.539	0.955	20.669	14.016	2.902	1.212	1130.4	0.383	47.136	323.036	582.608	6.878	0.006
pde6cDMSO	2	2	24	obj51-val11	365.788	672	427.009	606	0.229	0.612	0.194	0.579	0.959	13.034	9.02	1.73	1.073	957.615	0.382	26.435	191.07	418.114	3.657	0.023
pde6cDMSO	2	2	25	obj52-val11	540.517	993	569.85	808	0.211	0.596	0.179	0.563	0.961	17.014	11.078	1.742	1.264	1484.58	0.364	37.695	363.696	1004.89	3.907	0.019
pde6cDMSO	2	2	26	obj48-val26	301.013	553	415.033	584	0.174	0.558	0.143	0.523	0.938	13.701	9.122	1.855	1.144	807.729	0.373	25.174	159.868	297.471	3.964	0.019
pde6cDMSO	2	2	27	obj49-val26	271.619	499	356.662	498	0.228	0.611	0.184	0.569	0.954	13.252	9.912	2.247	1.146	705.503	0.385	26.51	146.345	226.94	4.802	0.012
pde6cDMSO	2	2	28	obj49-val34	447.981	823	494.837	698	0.225	0.608	0.187	0.572	0.961	16.217	11.127	2.157	1.067	1163.03	0.385	34.765	272.579	616.724	4.434	0.015
pde6cDMSO	2	2	29	obj50-val34	797.439	1465	780.267	1098	0.183	0.568	0.151	0.533	0.96	21.391	14.052	2.076	1.221	2209.54	0.361	54.806	661.158	2225.95	4.543	0.014
pde6cDMSO	2	2	30	obj47-val2	520.921	957	564.555	796	0.205	0.59	0.171	0.555	0.959	18.375	12.329	2.044	1.402	1340.54	0.389	41.383	360.79	819.359	4.747	0.012
pde6cDMSO	2	2	31	obj47-val7	721.778	1326	729.204	1044	0.175	0.559	0.152	0.534	0.956	16.524	10.621	1.217	1.728	1961.68	0.368	42.906	536.765	1754.57	3.43	0.022
pde6cDMSO	2	2	32	obj42-val1	493.16	906	581.828	818	0.17	0.554	0.14	0.519	0.947	18.989	11.702	1.921	1.256	1447.47	0.341	39.506	366.802	955.282	4.255	0.015
pde6cDMSO	3	3	1	obj1-val1	560.657	1030	577.916	828	0.211	0.596	0.184	0.569	0.961	15.533	10.996	1.81	1.166	1458.3	0.384	36.997	349.975	969.629	3.911	0.019
pde6cDMSO	3	3	2	obj7-val7	394.637	725	454.495	634	0.233	0.616	0.188	0.572	0.961	15.462	11.08	2.172	1.178	1024.94	0.385	33.505	239.324	478.976	4.691	0.013
pde6cDMSO	3	3	3	obj11-val11	624.887	1148	588.507	840	0.251	0.631	0.217	0.601	0.971	16.647	11.087	1.748	1.148	1627.74	0.384	38.738	397.1	1208.04	3.779	0.021
pde6cDMSO	3	3	4	obj14-val14	428.385	787	458.024	642	0.265	0.642	0.216	0.6	0.969	15.688	11.222	1.911	1.463	1108.7	0.386	35.311	277.267	560.457	4.497	0.013
pde6cDMSO	3	3	5	obj17-val17	666.801	1225	654.324	900	0.233	0.615	0.18	0.564	0.968	22.495	15.523	2.621	1.304	1749.12	0.381	59.332	565.891	1394.93	6.221	0.007
pde6cDMSO	3	3	6	obj19-val19	209.022	384	305.475	430	0.21	0.594	0.173	0.558	0.943	14.821	9.977	2.415	1.316	541.954	0.386	25.293	113.915	133.918	5.616	0.008
pde6cDMSO	3	3	7	obj22-val22	158.943	292	270.805	384	0.17	0.554	0.144	0.524	0.919	11.76	7.816	1.7	1.487	465.423	0.342	18.358	83.095	98.766	4.056	0.016
pde6cDMSO	3	3	8	obj25-val25	217.731	400	316.192	444	0.207	0.591	0.17	0.554	0.943	12.568	9.208	2.192	1.203	565.395	0.385	22.921	109.73	145.753	4.788	0.012
pde6cDMSO	3	3	9	obj26-val26	478.463	879	527.489	748	0.209	0.593	0.176	0.561	0.958	14.949	11.117	1.911	1.267	1243.89	0.385	35.702	300.051	705.47	4.248	0.016
pde6cDMSO	3	3	10	obj28-val28	553.036	1016	612.592	850	0.19	0.575	0.15	0.532	0.956	21.184	13.724	2.269	1.427	1473.87	0.375	48.581	437.315	990.445	5.397	0.009
pde6cDMSO	3	3	11	obj29-val29	613.457	1127	623.811	872	0.217	0.601	0.175	0.56	0.964	19.208	13.132	2.102	1.341	1600.85	0.383	46.636	452.786	1168.45	4.803	0.012
pde6cDMSO	3	3	12	obj30-val30	581.341	1068	597.338	824	0.231	0.613	0.179	0.564	0.966	20.029	14.403	2.778	1.089	1489.24	0.39	51.401	435.522	1011.21	6.066	0.007
pde6cDMSO	3	3	13	obj31-val31	225.351	414	329.176	470	0.187	0.572	0.161	0.544	0.936	12.111	8.704	1.69	1.634	591.918	0.381	22.444	121.039	159.748	4.162	0.014
pde6cDMSO	3	3	14	obj32-val32	338.571	622	440.498	628	0.177	0.561	0.152	0.533	0.942	12.768	8.829	1.367	1.661	928.301	0.365	26.951	202.321	392.907	3.59	0.02
pde6cDMSO	3	3	15	obj33-val33	376.674	692	442.388	634	0.213	0.597	0.185	0.57	0.955	13.235	9.769	1.77	1.278	975.249	0.386	28.909	210.176	433.654	3.976	0.018
pde6cDMSO	3	3	16	obj35-val35	293.937	540	394.613	536	0.214	0.598	0.159	0.542	0.951	17.4	13.029	3.093	1.285	753.576	0.39	39.65	201.078	258.921	7.818	0.004
pde6cDMSO	3	3	17	obj37-val37	326.596	600	441.637	610	0.179	0.564	0.14	0.519	0.942	18.661	12.311	2.742	1.189	874.526	0.373	37.199	220.219	348.705	6.284	0.007
pde6cDMSO	3	3	18	obj38-val38	563.378	1035	624.312	892	0.171	0.555	0.148	0.528	0.95	18.987	11.544	1.533	1.696	1616.31	0.349	41.936	452.003	1191.14	3.891	0.016
pde6cDMSO	3	3	19	obj39-val39	433.284	796	488.789	674	0.234	0.616	0.182	0.567	0.963	19.763	13.608	2.98	1.066	1115.29	0.388	44.879	305.756	567.132	6.587	0.006
pde6cDMSO	3	3	20	obj41-val41	651.559	1197	645.621	906	0.218	0.602	0.178	0.563	0.965	19.886	13.843	2.366	1.155	1718.59	0.379	50.305	494.225	1346.66	5.12	0.011
pde6cDMSO	3	3	21	obj42-val42	542.694	997	639.065	898	0.155	0.537	0.128	0.503	0.944	18.709	13.142	1.872	1.732	1566.48	0.346	47.685	486.366	1118.83	4.675	0.01
pde6cDMSO	3	3	22	obj43-val43	732.664	1346	714.329	1012	0.198	0.583	0.167	0.55	0.962	19.963	12.186	1.777	1.256	1911.8	0.383	45.07	512.621	1666.46	3.963	0.018
pde6cDMSO	3	3	23	obj44-val44	212.288	390	352.625	506	0.133	0.51	0.116	0.488	0.908	14.583	9.642	1.966	1.63	596.212	0.356	25.217	131.87	162.075	4.822	0.01
pde6cDMSO	3	3	24	obj45-val45	160.576	295	287.446	408	0.145	0.525	0.123	0.497	0.906	12.681	8.837	2.058	1.533	445.233	0.361	20.876	87.892	90.383	4.958	0.01
pde6cDMSO	3	3	25	obj46-val46	272.708	501	421.966	598	0.133	0.51	0.112	0.482	0.916	14.285	9.969	2.212	1.089	778.751	0.35	27.362	162.717	276.51	4.601	0.013
pde6cDMSO	3	3	26	obj49-val49	247.124	454	362.21	502	0.184	0.569	0.145	0.526	0.938	16.176	11.825	2.725	1.362	685.162	0.361	33.764	169.823	214.042	6.713	0.006
pde6cDMSO	3	3	27	obj50-val50	642.85	1181	677.771	948	0.185	0.57	0.15	0.531	0.957	21.678	14.09	2.439	1.092	1802.92	0.357	51.973	524.388	1482.07	5.151	0.011
pde6cDMSO	3	3	28	obj52-val52	299.924	551	401.287	582	0.174	0.558	0.157	0.54	0.938	13.235	8.996	1.766	1.218	803.549	0.373	24.882	158.936	294.4	3.895	0.019
pde6cDMSO	3	3	29	obj53-val53	323.875	595	433.942	620	0.168	0.552	0.145	0.526	0.938	14.704	10.047	1.569	1.888	913.868	0.354	30.689	230.838	380.785	4.08	0.013
pde6cDMSO	3	3	30	obj54-val54	323.33	594	399.022	558	0.23	0.612	0.186	0.571	0.957	15.744	11.236	2.459	1.154	851.834	0.38	32.563	197.77	330.843	5.362	0.01
pde6cDMSO	3	3	31	obj55-val55	262.366	482	374.437	528	0.179	0.563	0.148	0.529	0.937	15.304	10.198	2.221	1.276	705.909	0.372	27.606	152.516	227.201	4.997	0.011
pde6cDMSO	3	3	32	obj56-val56	444.715	817	507.316	728	0.196	0.581	0.171	0.555	0.953	14.484	9.964	1.436	1.703	1179.29	0.377	32.8	288.945	634.093	3.723	0.018
pde6cDMSO	3	3	33	obj57-val57	186.16	342	286.815	410	0.192	0.577	0.166	0.55	0.934	13.05	8.004	1.693	1.467	510.399	0.365	19.356	93.101	118.777	4.024	0.016
pde6cDMSO	3	3	34	obj58-val58	234.061	430	343.675	484	0.184	0.569	0.153	0.534	0.936	13.694	9.767	2.039	1.516	619.509	0.378	25.668	134.875	174.988	4.885	0.01
pde6cDMSO	3	3	35	obj60-val60	377.763	694	426.883	604	0.247	0.628	0.207	0.592	0.964	14.529	10.41	1.874	1.321	1018.5	0.371	31.38	232.194	472.967	4.241	0.015
pde6cDMSO	3	3	36	obj63-val5	353.268	649	437.094	622	0.198	0.583	0.169	0.553	0.95	15.39	10.48	1.904	1.435	927.134	0.381	30.971	215.629	391.921	4.448	0.013
pde6cDMSO	3	3	37	obj63-val8	935.698	1719	900.78	1330	0.142	0.522	0.135	0.514	0.95	18.811	10.85	1.205	1.365	2698.06	0.347	48.448	727.319	3319.07	3.227	0.029
pde6cDMSO	3	3	38	obj64-val10	719.6	1322	757.688	1124	0.139	0.518	0.135	0.513	0.944	15.11	9.425	1.168	1.257	2044.66	0.352	39.027	485.021	1906.14	3.14	0.032
pde6cDMSO	3	3	39	obj65-val12	337.483	620	387.675	546	0.267	0.644	0.221	0.605	0.967	14.939	10.468	1.919	1.512	863.494	0.391	30.476	203.105	339.963	4.573	0.012
pde6cDMSO	3	3	40	obj67-val15	390.827	718	439.616	626	0.238	0.619	0.203	0.588	0.962	15.232	10.717	2.028	1.252	1001.52	0.39	32.12	230.083	457.336	4.484	0.014
pde6cDMSO	3	3	41	obj68-val15	344.559	633	399.525	566	0.25	0.63	0.211	0.595	0.963	13.861	9.772	1.879	1.239	893.543	0.386	28.032	189.666	364.035	4.143	0.017
pde6cDMSO	3	3	42	obj70-val27	274.885	505	373.934	520	0.205	0.59	0.163	0.547	0.947	14.998	10.586	2.484	1.098	733.026	0.375	29.053	159.783	244.992	5.283	0.01
pde6cDMSO	3	3	43	obj71-val27	473.565	870	570.355	804	0.165	0.548	0.137	0.515	0.945	15.87	11.015	1.666	1.563	1291.13	0.367	36.593	330.452	760.066	4.052	0.016
pde6cDMSO	3	3	44	obj70-val36	468.666	861	526.861	738	0.209	0.593	0.17	0.554	0.958	17.233	12.182	2.051	1.453	1238.32	0.378	40.072	332.023	699.162	4.836	0.011
pde6cDMSO	3	3	45	obj71-val36	259.1	476	420.199	606	0.115	0.487	0.102	0.468	0.904	13.781	9.334	2.111	1.036	737.575	0.351	24.976	145.804	248.042	4.278	0.016
pde6cDMSO	3	3	46	obj69-val10	1060.89	1949	937.593	1386	0.161	0.544	0.154	0.537	0.958	16.927	11.553	1.257	1.403	2911.57	0.364	52.154	824.418	3865.15	3.299	0.027
pde6cDMSO	3	3	47	obj70-val12	623.799	1146	662.009	938	0.18	0.565	0.152	0.533	0.955	17.436	11.087	1.313	1.962	1687.79	0.37	42.552	494.555	1298.83	3.661	0.017
pde6cDMSO	3	3	48	obj56-val20	542.15	996	606.79	854	0.18	0.565	0.149	0.53	0.952	17.935	11.996	1.696	1.738	1445.53	0.375	42.089	416.16	952.724	4.257	0.013
pde6cDMSO	4	4	1	obj3-val3	481.186	884	528.244	760	0.201	0.586	0.178	0.562	0.956	15.533	9.865	1.732	1.043	1285.27	0.374	31.916	281.063	753.185	3.624	0.023
pde6cDMSO	4	4	2	obj4-val4	743.552	1366	713.948	1030	0.193	0.578	0.172	0.556	0.961	18.107	11.102	1.591	1.141	1985.29	0.375	41.877	497.532	1797.06	3.525	0.024
pde6cDMSO	4	4	3	obj6-val6	665.713	1223	722.902	1028	0.156	0.538	0.133	0.51	0.949	19.583	11.625	1.688	1.204	1916.85	0.347	43.048	494.953	1675.29	3.744	0.021
pde6cDMSO	4	4	4	obj7-val7	329.318	605	424.865	608	0.184	0.569	0.16	0.543	0.944	14.362	9.448	1.852	1.178	874.354	0.377	26.809	179.414	348.568	4.006	0.018
pde6cDMSO	4	4	5	obj8-val8	197.591	363	349.852	498	0.121	0.494	0.103	0.469	0.897	12.057	8.981	1.926	1.472	555.785	0.356	22.487	111.269	140.84	4.545	0.012
pde6cDMSO	4	4	6	obj9-val9	278.151	511	393.221	562	0.166	0.55	0.144	0.524	0.933	12.932	8.239	1.388	1.612	754.724	0.369	23.339	151.677	259.71	3.591	0.02
pde6cDMSO	4	4	7	obj10-val10	158.399	291	264.249	376	0.18	0.565	0.154	0.536	0.924	12.356	8.005	1.767	1.616	426.106	0.372	18.497	79.253	82.784	4.317	0.013
pde6cDMSO	4	4	8	obj11-val11	327.141	601	507.444	718	0.11	0.48	0.093	0.452	0.909	16.841	9.483	1.522	1.552	994.225	0.329	28.978	222.779	450.695	3.769	0.019
pde6cDMSO	4	4	9	obj13-val13	305.368	561	444.659	634	0.14	0.519	0.12	0.493	0.924	13.335	9.009	1.372	1.955	832.867	0.367	27.12	196.206	316.274	3.749	0.016
pde6cDMSO	4	4	10	obj14-val14	232.428	427	372.798	526	0.142	0.521	0.118	0.49	0.916	14.998	8.479	1.886	1.069	671.416	0.346	21.957	123.265	205.54	3.911	0.019
pde6cDMSO	4	4	11	obj16-val16	249.302	458	359.058	500	0.19	0.575	0.152	0.534	0.94	15.057	10.649	2.534	1.216	648.024	0.385	28.603	142.761	191.467	5.731	0.008
pde6cDMSO	4	4	12	obj22-val22	256.923	472	401.288	582	0.128	0.504	0.116	0.487	0.912	11.816	8.166	1.564	1.248	746.889	0.344	22.285	138.428	254.346	3.588	0.023
pde6cDMSO	4	4	13	obj24-val24	680.41	1250	746.856	1060	0.148	0.529	0.126	0.501	0.947	19.047	12.314	1.76	1.372	1840.02	0.37	45.317	505.469	1543.69	4.063	0.017
pde6cDMSO	4	4	14	obj25-val25	390.283	717	503.412	702	0.168	0.552	0.135	0.513	0.942	19.886	11.415	2.233	1.138	1097.39	0.356	35.319	262.33	549.083	4.755	0.012
pde6cDMSO	4	4	15	obj26-val26	852.417	1566	803.209	1150	0.182	0.567	0.159	0.541	0.96	18.86	12.296	1.635	1.275	2283.73	0.373	48.498	630.802	2377.94	3.729	0.021
pde6cDMSO	4	4	16	obj28-val28	241.681	444	345.315	486	0.194	0.579	0.16	0.543	0.941	13.45	9.616	2.05	1.404	631.059	0.383	25.125	132.458	181.574	4.766	0.011
pde6cDMSO	4	4	17	obj30-val30	119.752	220	236.134	338	0.142	0.521	0.123	0.498	0.892	9.718	6.634	1.764	1.134	346.353	0.346	13.828	50.446	54.696	3.79	0.021
pde6cDMSO	4	4	18	obj33-val33	909.571	1671	918.443	1298	0.144	0.525	0.121	0.494	0.951	21.391	13.337	1.709	1.314	2588.07	0.351	54.803	769.868	3053.98	3.901	0.019
pde6cDMSO	4	4	19	obj37-val37	198.135	364	316.443	448	0.167	0.55	0.14	0.519	0.924	13.972	9.283	2.169	1.345	529.474	0.374	22.922	105.448	127.821	4.983	0.011
pde6cDMSO	4	4	20	obj38-val38	632.509	1162	726.562	1014	0.146	0.527	0.118	0.49	0.944	22.458	13.976	2.193	1.307	1818.64	0.348	51.939	541.548	1508.01	4.981	0.011
pde6cDMSO	4	4	21	obj39-val39	457.235	840	567.708	798	0.157	0.54	0.129	0.506	0.941	19.674	12.554	2.485	1.097	1223.67	0.374	40.868	316.297	682.713	5.28	0.01
pde6cDMSO	4	4	22	obj42-val42	430.019	790	539.214	766	0.157	0.54	0.133	0.511	0.94	17.638	11.691	1.892	1.587	1177.93	0.365	38.003	314.703	632.636	4.589	0.012
pde6cDMSO	4	4	23	obj43-val43	164.387	302	273.58	380	0.188	0.573	0.149	0.53	0.929	13.893	9.971	2.74	1.232	448.826	0.366	24.277	91.961	91.848	6.409	0.006
pde6cDMSO	4	4	24	obj44-val44	70.763	130	186.966	266	0.102	0.467	0.087	0.443	0.821	9.915	6.782	2.108	1.219	241.196	0.293	12.662	34.741	26.525	4.615	0.013
pde6cDMSO	4	4	25	obj47-val47	109.41	201	227.436	320	0.139	0.519	0.115	0.486	0.886	12.328	7.4	1.722	1.814	315.692	0.347	15.771	56.922	45.44	4.37	0.012
pde6cDMSO	4	4	26	obj50-val50	140.437	258	266.647	366	0.154	0.535	0.118	0.49	0.906	14.924	10.498	3.284	1.113	403.832	0.348	25.734	84.8	74.356	7.81	0.004
pde6cDMSO	4	4	27	obj51-val51	611.824	1124	649.028	900	0.196	0.581	0.155	0.537	0.959	22.258	14.947	2.738	1.15	1622.57	0.377	55.15	494.568	1200.38	6.15	0.007
pde6cDMSO	4	4	28	obj52-val52	408.79	751	543.123	768	0.141	0.52	0.118	0.49	0.932	15.575	10.225	1.498	1.74	1146.29	0.357	33.301	287.75	599.105	3.854	0.016
pde6cDMSO	4	4	29	obj54-val54	340.749	626	477.313	672	0.146	0.527	0.121	0.494	0.93	17.9	11.732	2.228	1.312	1039.19	0.328	36.298	259.339	492.38	5.08	0.01
pde6cDMSO	4	4	30	obj56-val34	201.401	370	340.021	474	0.145	0.526	0.117	0.489	0.914	13.972	9.742	2.292	1.325	556.639	0.362	24.656	115.137	141.273	5.28	0.009
pde6cDMSO	4	4	31	obj56-val35	439.272	807	510.217	726	0.192	0.577	0.164	0.548	0.952	14.845	9.814	1.488	1.503	1189	0.369	31.809	275.113	644.582	3.678	0.02
pde6cDMSO	4	4	32	obj57-val35	231.884	426	346.071	486	0.179	0.563	0.147	0.527	0.934	13.781	9.526	2.341	1.063	621.534	0.373	24.392	122.996	176.134	4.837	0.012
pde6cDMSO	5	5	1	obj2-val2	641.218	1178	644.483	924	0.199	0.584	0.174	0.558	0.96	16.91	8.105	1.625	1.214	695.403	0.922	39.472	426.789	1367.11	3.651	0.022
pde6cDMSO	5	5	2	obj3-val3	265.632	488	407.09	578	0.139	0.519	0.118	0.491	0.919	14.035	6.195	1.674	1.179	301.465	0.881	22.752	140.226	256.924	3.692	0.022
pde6cDMSO	5	5	3	obj4-val4	297.747	547	431.544	630	0.135	0.513	0.125	0.5	0.921	14.845	6.306	1.564	1.238	346.632	0.859	24.474	167.365	339.679	3.579	0.023
pde6cDMSO	5	5	4	obj6-val6	499.148	917	554.468	792	0.191	0.576	0.165	0.549	0.954	16.594	7.562	1.638	1.25	540.022	0.924	33.851	309.041	824.432	3.708	0.021
pde6cDMSO	5	5	5	obj11-val11	260.733	479	385.028	540	0.165	0.548	0.135	0.513	0.931	15.856	7.585	2.197	1.362	277.959	0.938	27.875	152.752	218.421	5.087	0.01
pde6cDMSO	5	5	6	obj12-val12	352.724	648	470.629	674	0.155	0.537	0.135	0.513	0.935	13.774	6.298	1.486	1.174	403.688	0.874	25.964	197.613	460.706	3.411	0.026
pde6cDMSO	5	5	7	obj13-val13	373.409	686	476.68	686	0.165	0.548	0.146	0.526	0.94	13.965	6.913	1.66	1.231	407.849	0.916	28.134	212.466	470.251	3.725	0.021
pde6cDMSO	5	5	8	obj15-val15	219.364	403	386.411	562	0.103	0.469	0.094	0.455	0.888	13.118	5.796	1.647	1.136	264.664	0.829	20.418	115.722	198.026	3.603	0.023
pde6cDMSO	5	5	9	obj17-val17	287.405	528	368.638	520	0.224	0.608	0.186	0.571	0.954	12.777	6.792	1.945	1.149	301.974	0.952	24.825	148.688	257.794	4.145	0.017
pde6cDMSO	5	5	10	obj18-val18	313.533	576	424.485	614	0.162	0.545	0.145	0.526	0.935	13.499	6.589	1.556	1.409	351.103	0.893	25.852	179.793	348.498	3.717	0.02
pde6cDMSO	5	5	11	obj19-val19	207.389	381	340.146	476	0.152	0.534	0.124	0.498	0.918	14.635	7.508	2.349	1.376	233.468	0.888	26.446	126.232	154.094	5.541	0.008
pde6cDMSO	5	5	12	obj21-val21	335.306	616	460.544	658	0.151	0.532	0.13	0.507	0.931	13.774	6.404	1.382	1.467	392.645	0.854	26.624	203.043	435.846	3.491	0.023
pde6cDMSO	5	5	13	obj22-val22	184.527	339	316.318	446	0.147	0.527	0.122	0.496	0.911	13.202	6.369	1.882	1.43	213.74	0.863	21.173	102.083	129.153	4.392	0.014
pde6cDMSO	5	5	14	obj23-val23	295.57	543	441.886	626	0.136	0.514	0.115	0.486	0.921	15.641	6.711	1.634	1.336	354.948	0.833	26.218	181.549	356.172	3.786	0.02
pde6cDMSO	5	5	15	obj24-val24	223.719	411	368.887	536	0.124	0.499	0.113	0.483	0.904	11.841	5.426	1.27	1.578	262.787	0.851	20.214	119.693	195.226	3.414	0.024
pde6cDMSO	5	5	16	obj29-val29	535.074	983	606.16	856	0.174	0.559	0.145	0.526	0.95	18.266	8.815	2.064	1.155	582.971	0.918	40.272	368.324	960.784	4.403	0.015
pde6cDMSO	5	5	17	obj32-val32	181.805	334	303.334	420	0.17	0.554	0.134	0.512	0.924	16.163	8.181	3.229	1.107	198.58	0.916	28.87	109.792	111.481	7.591	0.005
pde6cDMSO	5	5	18	obj36-val36	212.288	390	338.253	482	0.154	0.536	0.132	0.509	0.92	11.495	5.994	1.811	1.139	241.511	0.879	20.329	106.591	164.894	3.877	0.02
pde6cDMSO	5	5	19	obj40-val40	219.908	404	391.584	548	0.112	0.482	0.091	0.45	0.895	15.101	7.292	1.808	1.761	282.161	0.779	27.44	165.94	225.074	4.538	0.011
pde6cDMSO	5	5	20	obj41-val41	372.32	684	436.971	608	0.235	0.617	0.188	0.573	0.961	17.438	8.581	2.471	1.115	388.905	0.957	35.053	232.184	427.582	5.292	0.01
pde6cDMSO	5	5	21	obj46-val46	438.728	806	592.419	830	0.128	0.505	0.105	0.471	0.928	17.169	8.153	1.458	2.066	516.475	0.849	38.595	376.993	754.101	3.951	0.013
pde6cDMSO	5	5	22	obj47-val47	121.385	223	236.893	326	0.162	0.546	0.125	0.5	0.906	12.983	6.945	2.685	1.265	153.85	0.789	21.718	74.563	66.915	6.326	0.007
pde6cDMSO	5	5	23	obj49-val49	277.607	510	438.985	628	0.119	0.492	0.103	0.469	0.908	15.125	7.54	1.624	1.838	370.269	0.75	31.147	232.854	387.585	4.166	0.013
pde6cDMSO	5	5	24	obj43-val28	116.486	214	221.26	306	0.181	0.565	0.142	0.521	0.915	12.568	6.481	2.276	1.748	125.874	0.925	19.384	63.896	44.793	5.88	0.006
pde6cDMSO	5	5	25	obj41-val34	1104.44	2029	1150.66	1646	0.104	0.471	0.091	0.449	0.939	23.878	11.191	1.709	1.43	1406.14	0.785	69.488	1201.46	5589.68	4.019	0.017
pde6cDMSO	5	5	26	obj42-val34	401.169	737	468.236	660	0.214	0.598	0.177	0.562	0.957	16.285	7.87	2.141	1.06	420.219	0.955	32.141	235.477	499.209	4.387	0.015
pde6cDMSO	6	6	1	obj1-val1	207.389	381	405.073	570	0.089	0.446	0.073	0.418	0.871	12.093	7.624	1.386	1.354	713.504	0.291	20.976	128.672	232.116	3.42	0.025
pde6cDMSO	6	6	2	obj5-val5	689.118	1266	716.979	1006	0.178	0.563	0.146	0.526	0.956	20.433	13.061	1.712	1.702	1871.2	0.368	49.779	581.106	1596.45	4.264	0.013
pde6cDMSO	6	6	3	obj10-val10	502.958	924	561.403	794	0.193	0.578	0.162	0.545	0.955	18.931	10.952	1.898	1.087	1404.07	0.358	36.275	332.189	898.861	3.961	0.019
pde6cDMSO	6	6	4	obj11-val11	206.844	380	317.831	446	0.184	0.569	0.151	0.532	0.933	13.604	9.086	2.23	1.143	552.636	0.374	22.372	105.193	139.249	4.758	0.012
pde6cDMSO	6	6	5	obj12-val12	400.625	736	502.275	708	0.173	0.557	0.143	0.523	0.944	15.744	9.933	1.83	1.12	1094.61	0.366	30.323	236.668	546.302	3.885	0.02
pde6cDMSO	6	6	6	obj13-val13	332.039	610	448.318	620	0.177	0.561	0.138	0.517	0.942	19.852	11.991	2.682	1.113	901.776	0.368	35.979	220.596	370.775	5.868	0.008
pde6cDMSO	6	6	7	obj14-val14	309.178	568	426.629	612	0.159	0.542	0.139	0.518	0.933	12.568	8.2	1.609	1.059	841.686	0.367	23.266	156.055	323.008	3.469	0.026
pde6cDMSO	6	6	8	obj17-val17	185.616	341	333.336	476	0.122	0.496	0.105	0.472	0.896	11.891	7.582	1.527	1.343	582.917	0.318	19.161	101.583	154.927	3.614	0.022
pde6cDMSO	6	6	9	obj19-val19	418.587	769	492.821	690	0.204	0.588	0.166	0.549	0.955	16.433	11.161	2.166	1.099	1128.76	0.371	34.615	265.006	580.921	4.521	0.014
pde6cDMSO	6	6	10	obj20-val20	640.129	1176	729.083	1018	0.148	0.529	0.12	0.493	0.945	22.131	13.633	2.392	1.045	1775.93	0.36	49.622	501.516	1438.01	4.91	0.012
pde6cDMSO	6	6	11	obj21-val21	340.204	625	436.592	614	0.191	0.576	0.157	0.54	0.947	16.433	10.791	2.117	1.279	918.498	0.37	31.667	211.595	384.653	4.739	0.012
pde6cDMSO	6	6	12	obj22-val22	462.134	849	540.475	762	0.184	0.569	0.153	0.535	0.951	17.169	11.305	2.074	1.143	1230.92	0.375	36.052	295.186	690.832	4.403	0.015
pde6cDMSO	6	6	13	obj25-val25	254.201	467	398.517	562	0.139	0.518	0.115	0.487	0.918	16.474	9.372	1.755	1.355	825.93	0.308	26.372	172.4	311.028	4.034	0.017
pde6cDMSO	6	6	14	obj26-val26	208.477	383	331.446	470	0.16	0.543	0.135	0.513	0.923	12.057	8.681	2.021	1.189	564.264	0.369	21.373	104.596	145.17	4.368	0.015
pde6cDMSO	6	6	15	obj27-val27	302.101	555	425.244	602	0.16	0.543	0.134	0.512	0.933	14.16	9.456	1.687	1.531	812.921	0.372	26.846	177.159	301.307	4.068	0.016
pde6cDMSO	6	6	16	obj28-val28	369.054	678	448.19	630	0.208	0.592	0.171	0.555	0.954	15.188	10.77	2.208	1.103	973.194	0.379	31.868	219.75	431.829	4.621	0.013
pde6cDMSO	6	6	17	obj32-val32	397.903	731	595.063	848	0.099	0.463	0.085	0.44	0.907	15.304	9.222	1.291	1.627	1211.46	0.328	31.068	278.467	669.158	3.466	0.022
pde6cDMSO	6	6	18	obj34-val34	265.087	487	370.531	514	0.198	0.582	0.156	0.539	0.944	15.275	10.545	2.501	1.143	686.915	0.386	28.516	149.251	215.139	5.448	0.009
pde6cDMSO	6	6	19	obj35-val35	254.745	468	386.795	532	0.165	0.548	0.127	0.502	0.93	17.59	11.132	2.679	1.172	686.916	0.371	30.75	156.559	215.139	6.04	0.007
pde6cDMSO	6	6	20	obj36-val36	622.71	1144	700.086	978	0.158	0.541	0.128	0.504	0.948	18.931	12.529	1.706	1.671	1693.78	0.368	46.043	501.533	1308.06	4.227	0.013
pde6cDMSO	6	6	21	obj37-val37	138.803	255	275.345	384	0.13	0.506	0.104	0.471	0.889	13.845	8.42	2.126	1.364	405.385	0.342	19.002	73.648	74.929	4.902	0.011
pde6cDMSO	6	6	22	obj38-val38	118.119	217	278.494	398	0.084	0.439	0.073	0.418	0.833	9.898	6.704	1.608	1.203	405.689	0.291	14.867	61.183	75.041	3.612	0.023
pde6cDMSO	6	6	23	obj46-val46	344.015	632	417.934	582	0.229	0.612	0.183	0.568	0.958	15.575	10.238	1.9	1.37	908.949	0.378	29.865	204.589	376.697	4.359	0.014
pde6cDMSO	6	6	24	obj47-val47	352.724	648	466.471	656	0.168	0.552	0.139	0.518	0.94	13.384	8.901	1.287	1.88	947.678	0.372	28.107	220.144	409.482	3.589	0.018
pde6cDMSO	6	6	25	obj49-val49	219.908	404	301.694	418	0.253	0.632	0.199	0.584	0.957	14.035	9.888	2.437	1.208	564.199	0.39	25.1	115.879	145.137	5.437	0.009
pde6cDMSO	6	6	26	obj51-val51	422.942	777	528.877	746	0.164	0.548	0.137	0.515	0.943	17.4	11.78	2.185	1.28	1120.19	0.378	37.114	280.375	572.137	4.913	0.011
pde6cDMSO	6	6	27	obj53-val53	214.465	394	348.97	496	0.144	0.524	0.122	0.497	0.915	11.36	7.768	1.407	1.653	600.012	0.357	20.397	114.104	164.147	3.646	0.019
pde6cDMSO	6	6	28	obj55-val55	224.263	412	349.352	478	0.176	0.56	0.133	0.511	0.932	15.842	11.806	2.892	1.331	618.748	0.362	33.086	151.526	174.558	7.224	0.005
pde6cDMSO	6	6	29	obj57-val57	296.658	545	424.741	594	0.16	0.543	0.13	0.506	0.933	17.4	10.769	1.928	1.713	821.818	0.361	31.562	207.377	307.939	4.804	0.01
pde6cDMSO	6	6	30	obj60-val60	459.956	845	573.887	800	0.158	0.54	0.127	0.502	0.942	19.842	11.651	2.087	1.166	1303.75	0.353	37.961	322.088	775.001	4.474	0.014
pde6cDMSO	6	6	31	obj61-val61	339.66	624	440.752	620	0.185	0.57	0.152	0.534	0.945	14.88	10.141	2.173	1.029	898.958	0.378	29.037	192.098	368.461	4.389	0.015
pde6cDMSO	6	6	32	obj67-val15	334.761	615	495.843	714	0.118	0.49	0.104	0.47	0.914	13.434	8.134	1.387	1.244	941.322	0.356	24.547	180.257	404.007	3.343	0.027
pde6cDMSO	6	6	33	obj68-val15	371.231	682	484.246	686	0.163	0.546	0.137	0.516	0.939	15.542	9.028	1.512	1.297	1039.84	0.357	27.674	215.625	492.997	3.552	0.023
pde6cDMSO	6	6	34	obj53-val52	212.832	391	323.882	458	0.18	0.565	0.151	0.532	0.932	15.057	9.619	2.274	1.193	604.188	0.352	24.597	121.724	166.44	4.97	0.011
pde6cDMSO	6	6	35	obj54-val52	284.683	523	392.087	556	0.18	0.565	0.152	0.534	0.939	13.202	9.367	1.983	1.131	774.107	0.368	25.501	155.111	273.222	4.192	0.016
pde6cDMSO	7	7	1	obj2-val2	750.083	1378	752.53	1066	0.177	0.562	0.149	0.531	0.957	19.941	9.226	1.93	1.103	800.501	0.937	46.571	536.287	1811.57	4.044	0.018
pde6cDMSO	7	7	2	obj9-val9	572.088	1051	663.774	942	0.149	0.531	0.127	0.502	0.943	18.86	8.816	2.015	1.139	620.405	0.922	41.01	393.669	1088.13	4.272	0.016
pde6cDMSO	7	7	3	obj10-val10	505.136	928	698.445	988	0.101	0.466	0.085	0.439	0.917	16.604	8.09	1.622	1.477	570.528	0.885	37.373	358.711	920.207	3.894	0.018
pde6cDMSO	7	7	4	obj11-val11	266.721	490	412.512	580	0.139	0.518	0.115	0.486	0.919	14.484	7.8	2.311	1.213	306.59	0.87	29.377	168.917	265.735	5.109	0.01
pde6cDMSO	7	7	5	obj13-val13	1389.67	2553	1367.01	1934	0.102	0.467	0.085	0.441	0.943	24.159	11.939	1.476	2.062	1586.01	0.876	82.048	1690.02	7111.19	3.983	0.013
pde6cDMSO	7	7	6	obj16-val16	417.499	767	506.059	708	0.187	0.572	0.152	0.534	0.95	17.502	8.647	2.289	1.159	445.932	0.936	36.616	271.706	562.171	4.934	0.011
pde6cDMSO	7	7	7	obj19-val19	511.668	940	581.574	826	0.177	0.562	0.151	0.532	0.951	17.839	8.509	1.919	1.297	540.27	0.947	38.121	337.411	825.19	4.307	0.015
pde6cDMSO	7	7	8	obj21-val21	199.224	366	348.462	512	0.113	0.483	0.106	0.473	0.891	10.83	5.585	1.697	1.073	236.245	0.843	18.9	99.024	157.781	3.607	0.023
pde6cDMSO	7	7	9	obj22-val22	612.913	1126	688.99	970	0.157	0.54	0.13	0.506	0.947	19.036	9.494	1.941	1.441	660.302	0.928	46.143	468.588	1232.58	4.544	0.013
pde6cDMSO	7	7	10	obj25-val25	292.304	537	523.324	766	0.073	0.417	0.067	0.407	0.869	12.352	5.836	1.284	1.374	367.726	0.795	24.129	175.9	382.28	3.31	0.027
pde6cDMSO	7	7	11	obj26-val26	256.378	471	465.079	682	0.079	0.429	0.074	0.42	0.871	11.609	5.7	1.389	1.318	305.066	0.84	21.688	138.43	263.099	3.398	0.026
pde6cDMSO	7	7	12	obj31-val31	148.057	272	278.623	388	0.143	0.523	0.115	0.486	0.901	12.777	6.494	2.382	1.217	166.121	0.891	20.071	75.921	78.016	5.306	0.01
pde6cDMSO	7	7	13	obj32-val32	510.579	938	622.804	868	0.152	0.534	0.122	0.496	0.942	21.329	9.762	2.42	1.201	553.897	0.922	45.139	379.201	867.341	5.373	0.009
pde6cDMSO	7	7	14	obj35-val35	705.449	1296	745.597	1052	0.163	0.546	0.136	0.514	0.952	19.853	9.396	1.901	1.264	760.711	0.927	47.035	523.88	1635.95	4.223	0.016
pde6cDMSO	7	7	15	obj36-val36	371.776	683	485.385	668	0.177	0.561	0.137	0.515	0.944	19.941	9.693	3.012	1.048	401.161	0.927	41.79	264.101	454.955	6.613	0.006
pde6cDMSO	7	7	16	obj37-val37	285.228	524	439.87	618	0.132	0.509	0.108	0.476	0.917	15.347	7.335	1.952	1.339	324.067	0.88	27.851	174.798	296.895	4.437	0.014
pde6cDMSO	7	7	17	obj40-val40	371.231	682	534.553	740	0.13	0.506	0.102	0.467	0.924	22.573	9.782	2.867	1.14	418.464	0.887	42.728	280.195	495.05	6.516	0.006
pde6cDMSO	7	7	18	obj42-val42	414.233	761	533.668	750	0.155	0.537	0.128	0.504	0.939	16.713	8.846	2.395	1.13	447.059	0.927	37.686	276.488	565.016	5.137	0.011
pde6cDMSO	7	7	19	obj44-val44	217.187	399	398.14	556	0.105	0.471	0.085	0.439	0.888	16.739	8.255	2.385	1.64	252.615	0.86	31.076	158.39	180.405	6.097	0.006
pde6cDMSO	7	7	20	obj45-val45	385.384	708	482.356	680	0.18	0.565	0.15	0.531	0.946	16.312	8.308	2.367	1.057	405.489	0.95	33.937	235.815	464.825	4.884	0.012
pde6cDMSO	7	7	21	obj47-val47	220.997	406	358.175	498	0.151	0.532	0.12	0.494	0.92	15.066	8.286	2.537	1.502	246.461	0.897	30.883	149.481	171.723	6.38	0.006
pde6cDMSO	7	7	22	obj48-val48	241.137	443	391.079	552	0.132	0.509	0.11	0.479	0.912	15.641	7.283	1.971	1.505	276.918	0.871	26.726	152.138	216.787	4.695	0.011
pde6cDMSO	7	7	23	obj50-val50	369.598	679	500.385	702	0.151	0.532	0.123	0.498	0.934	16.272	7.451	1.715	1.423	414.214	0.892	30.763	235.209	485.044	4.024	0.017
pde6cDMSO	7	7	24	obj56-val56	54.433	100	121.913	170	0.23	0.613	0.185	0.57	0.913	7.921	4.744	2.263	1.552	56.272	0.967	10.555	19.978	8.952	5.576	0.008
pde6cDMSO	7	7	25	obj57-val57	446.349	820	726.683	1040	0.068	0.407	0.059	0.389	0.883	20.15	9.925	2.209	1.472	570.378	0.783	47.038	417.891	919.722	5.295	0.009
pde6cDMSO	7	7	26	obj57-val5	415.866	764	552.955	792	0.133	0.51	0.116	0.487	0.929	13.981	6.728	1.288	1.578	487.583	0.853	30.69	274.22	672.091	3.435	0.023
pde6cDMSO	7	7	27	obj52-val28	246.036	452	390.448	554	0.136	0.514	0.115	0.486	0.915	12.691	5.856	1.707	1.076	268.418	0.917	20.663	117.757	203.683	3.626	0.023
pde6cDMSO	7	7	28	obj53-val28	320.065	588	419.95	590	0.19	0.575	0.156	0.539	0.946	16.217	7.628	2.022	1.337	340.154	0.941	29.537	189.677	327.101	4.6	0.013
pde6cDMSO	7	7	29	obj48-val43	181.805	334	355.905	498	0.102	0.467	0.083	0.436	0.878	15.39	7.348	2.229	1.555	215.13	0.845	25.483	118.579	130.838	5.477	0.008
pde6cDMSO	7	7	30	obj49-val43	814.858	1497	922.477	1302	0.115	0.486	0.096	0.457	0.937	24.374	10.007	1.735	1.502	929.149	0.877	54.447	715.872	2440.63	4.141	0.015
pde6cSchB	8	1	1	obj1-val1	406.068	746	491.939	688	0.193	0.578	0.157	0.539	0.951	17.999	11.435	2.089	1.355	1059.41	0.383	35.413	261.715	511.729	4.792	0.012
pde6cSchB	8	1	2	obj2-val2	539.973	992	624.566	884	0.161	0.544	0.135	0.513	0.946	18.943	12.261	2.266	1.041	1445.63	0.374	41.335	370.484	952.861	4.612	0.013
pde6cSchB	8	1	3	obj5-val5	361.434	664	474.161	670	0.166	0.549	0.139	0.518	0.94	17.438	11.34	2.413	1.097	955.611	0.378	33.8	224.045	416.366	5.099	0.011
pde6cSchB	8	1	4	obj8-val8	330.951	608	446.929	634	0.164	0.547	0.139	0.518	0.937	16.58	10.288	2.077	1.173	901.369	0.367	29.642	196.873	370.44	4.463	0.014
pde6cSchB	8	1	5	obj10-val10	207.933	382	366.368	520	0.117	0.49	0.099	0.463	0.897	13.845	9.96	2.122	1.494	615.113	0.338	26.218	135.245	172.513	5.082	0.01
pde6cSchB	8	1	6	obj11-val11	557.936	1025	577.291	806	0.227	0.61	0.183	0.568	0.965	17.64	12.574	2.215	1.159	1463.87	0.381	42.858	386.267	977.058	4.755	0.012
pde6cSchB	8	1	7	obj13-val13	263.999	485	385.908	554	0.156	0.539	0.137	0.516	0.928	13.861	8.84	1.557	1.648	724.586	0.364	24.452	153.217	239.383	3.902	0.016
pde6cSchB	8	1	8	obj14-val14	719.057	1321	845.071	1178	0.121	0.494	0.097	0.459	0.937	21.142	14.761	1.83	1.833	2194.36	0.328	60.459	786.048	2195.48	4.65	0.01
pde6cSchB	8	1	9	obj16-val16	201.946	371	277.612	396	0.251	0.631	0.216	0.6	0.955	11.262	7.587	1.784	1.112	516.72	0.391	18.052	85.869	121.737	3.795	0.021
pde6cSchB	8	1	10	obj17-val17	593.317	1090	697.183	992	0.138	0.516	0.117	0.49	0.94	18.266	11.831	1.694	1.5	1611.46	0.368	42.086	436.745	1184	4.056	0.016
pde6cSchB	8	1	11	obj19-val19	552.493	1015	606.034	854	0.187	0.572	0.155	0.537	0.955	18.978	12.624	2.119	1.273	1473.83	0.375	43.347	396.81	990.394	4.735	0.012
pde6cSchB	8	1	12	obj26-val26	176.906	325	276.732	382	0.214	0.598	0.167	0.551	0.941	12.568	9.15	2.186	1.356	495.438	0.357	22.158	97.308	111.916	5.045	0.01
pde6cSchB	8	1	13	obj28-val28	403.891	742	499.88	706	0.177	0.561	0.148	0.529	0.946	17.438	10.654	1.927	1.251	1090.34	0.37	32.721	251.324	542.046	4.26	0.015
pde6cSchB	8	1	14	obj29-val29	698.917	1284	803.719	1122	0.132	0.509	0.106	0.474	0.941	24.635	15.872	2.497	1.336	2011.96	0.347	63.002	672.274	1845.67	5.904	0.007
pde6cSchB	8	1	15	obj30-val30	435.462	800	539.971	766	0.161	0.544	0.136	0.515	0.942	17.925	11.533	2.241	1.037	1233.89	0.353	36.826	298.06	694.165	4.55	0.014
pde6cSchB	8	1	16	obj31-val31	426.753	784	512.489	714	0.191	0.576	0.153	0.535	0.951	20.551	13.95	3.176	1.016	1109.99	0.384	46.518	310.192	561.76	6.976	0.006
pde6cSchB	8	1	17	obj32-val32	654.282	1202	653.945	906	0.22	0.603	0.173	0.557	0.965	21.8	14.839	2.72	1.088	1699.95	0.385	55.019	513.416	1317.61	5.896	0.008
pde6cSchB	8	1	18	obj33-val33	317.343	583	495.214	704	0.11	0.479	0.094	0.454	0.907	16.58	10.258	2.09	1.114	929.072	0.342	29.744	201.778	393.56	4.385	0.015
pde6cSchB	8	1	19	obj34-val34	361.434	664	454.872	640	0.19	0.575	0.157	0.539	0.948	17.337	11.096	2.218	1.233	943.352	0.383	32.921	220.793	405.752	4.909	0.011
pde6cSchB	8	1	20	obj35-val35	510.035	937	586.745	824	0.177	0.562	0.146	0.526	0.951	18.814	12.626	2.205	1.296	1338.38	0.381	42.348	359.262	816.72	4.992	0.011
pde6cSchB	8	1	21	obj36-val36	171.463	315	324.51	468	0.109	0.478	0.097	0.46	0.882	13.988	8.138	1.802	1.314	529.113	0.324	19.686	94.953	127.647	4.081	0.017
pde6cSchB	8	1	22	obj37-val37	565.012	1038	618.389	870	0.185	0.57	0.153	0.534	0.955	20.443	12.513	2.073	1.249	1528.61	0.37	43.271	408.398	1065.39	4.585	0.013
pde6cSchB	8	1	23	obj39-val39	513.301	943	713.576	1000	0.101	0.465	0.082	0.434	0.917	20.15	12.927	1.589	2.115	1695.05	0.303	49.623	580.654	1310.02	4.241	0.011
pde6cSchB	8	1	24	obj40-val40	407.701	749	505.682	702	0.183	0.568	0.145	0.526	0.948	19.437	14.032	2.882	1.232	1131.04	0.36	47.247	324.562	583.268	6.878	0.006
pde6cSchB	8	1	25	obj48-val48	185.071	340	320.352	450	0.143	0.524	0.118	0.49	0.91	14.59	10.507	2.599	1.334	539.39	0.343	27.187	118.767	132.654	6.224	0.007
pde6cSchB	8	1	26	obj50-val50	704.904	1295	762.236	1088	0.147	0.528	0.127	0.503	0.947	22.752	13.577	1.876	1.489	2000.92	0.352	52.072	610.078	1825.47	4.445	0.013
pde6cSchB	8	1	27	obj51-val51	235.15	432	358.552	504	0.165	0.548	0.136	0.514	0.928	15.39	10.353	2.499	1.183	629.264	0.374	27.322	134.6	180.542	5.546	0.009
pde6cSchB	8	1	28	obj52-val52	173.641	319	319.596	450	0.126	0.502	0.104	0.471	0.896	18.327	10.255	2.454	1.3	577.436	0.301	26.597	124.229	152.027	5.694	0.008
pde6cSchB	8	1	29	obj54-val54	340.205	625	449.199	634	0.173	0.558	0.144	0.525	0.941	16.312	11.317	2.289	1.303	889.875	0.382	33.388	213.194	361.053	5.229	0.01
pde6cSchB	8	1	30	obj52-val15	798.529	1467	918.566	1312	0.108	0.476	0.093	0.453	0.933	21.557	14.279	1.986	1.434	2156.38	0.37	56.148	678.688	2120.14	4.645	0.012
pde6cSchB	8	1	31	obj44-val46	202.49	372	343.925	500	0.125	0.5	0.114	0.485	0.901	13.05	8.032	1.561	1.511	589.543	0.343	20.518	110.53	158.469	3.809	0.018
pde6cSchB	8	1	32	obj45-val46	242.77	446	396.876	572	0.12	0.494	0.107	0.474	0.905	15.471	10.679	2.201	1.491	705.881	0.344	29.631	165.585	227.183	5.302	0.009
pde6cSchB	8	1	33	obj34-val43	577.532	1061	595.443	842	0.213	0.597	0.179	0.563	0.962	17.438	11.636	1.898	1.202	1522.84	0.379	39.791	383.243	1057.36	4.131	0.017
pde6cSchB	8	1	34	obj35-val43	617.812	1135	676.258	948	0.171	0.555	0.14	0.519	0.952	21.515	14.07	2.555	1.049	1703.42	0.363	51.165	491.664	1322.99	5.325	0.01
pde6cSchB	9	2	1	obj1-val1	567.734	1043	575.272	810	0.232	0.614	0.191	0.576	0.966	18.803	8.892	2.151	1.077	591.164	0.96	40.747	373.778	987.979	4.442	0.015
pde6cSchB	9	2	2	obj2-val2	363.067	667	422.472	594	0.24	0.622	0.198	0.583	0.962	16.149	7.907	2.237	1.085	381.32	0.952	31.462	212.896	411.065	4.649	0.013
pde6cSchB	9	2	3	obj3-val3	197.047	362	299.676	422	0.197	0.582	0.163	0.546	0.937	10.931	6.292	1.969	1.238	217.448	0.906	20.747	99.397	133.673	4.331	0.015
pde6cSchB	9	2	4	obj5-val5	561.746	1032	573.508	806	0.23	0.613	0.189	0.574	0.965	18.803	8.834	2.203	1.02	583.501	0.963	40.265	365.9	962.53	4.431	0.015
pde6cSchB	9	2	5	obj6-val6	328.23	603	412.135	574	0.217	0.601	0.174	0.558	0.954	16.312	8.205	2.361	1.22	340.48	0.964	32.162	196.893	327.729	5.254	0.01
pde6cSchB	9	2	6	obj8-val8	274.341	504	365.74	510	0.217	0.601	0.174	0.558	0.951	15.188	7.435	2.208	1.241	284.383	0.965	27.178	150.737	228.633	4.9	0.011
pde6cSchB	9	2	7	obj9-val9	301.013	553	399.146	572	0.185	0.57	0.161	0.544	0.942	15.057	6.563	1.658	1.327	324.585	0.927	24.855	161.687	297.843	3.821	0.019
pde6cSchB	9	2	8	obj10-val10	383.751	705	475.423	666	0.19	0.575	0.155	0.537	0.949	18.327	9.589	2.718	1.15	434.724	0.883	41.813	287.128	534.267	6.089	0.007
pde6cSchB	9	2	9	obj11-val11	267.809	492	376.074	542	0.172	0.556	0.153	0.534	0.935	12.681	5.52	1.362	1.244	305.385	0.877	21.134	134.808	263.65	3.313	0.028
pde6cSchB	9	2	10	obj16-val16	384.295	706	500.762	708	0.159	0.542	0.133	0.51	0.938	18.613	9.286	2.456	1.228	452.707	0.849	40.415	294.992	579.385	5.537	0.009
pde6cSchB	9	2	11	obj18-val18	438.184	805	505.679	714	0.201	0.586	0.168	0.552	0.955	18.327	8.384	2.058	1.235	472.193	0.928	35.929	285.299	630.335	4.525	0.014
pde6cSchB	9	2	12	obj19-val19	128.461	236	217.728	310	0.211	0.596	0.181	0.565	0.932	9.253	4.999	1.703	1.299	138.973	0.924	14.228	52.271	54.6	3.873	0.019
pde6cSchB	9	2	13	obj20-val20	374.497	688	476.305	668	0.18	0.564	0.147	0.528	0.945	19.094	9.178	2.71	1.086	406.235	0.922	38.744	256.224	466.537	5.859	0.008
pde6cSchB	9	2	14	obj21-val21	266.176	489	371.034	522	0.19	0.575	0.157	0.539	0.942	16.258	8.089	2.675	1.085	285.773	0.931	30.261	159.103	230.873	5.756	0.008
pde6cSchB	9	2	15	obj22-val22	472.476	868	553.46	788	0.174	0.558	0.149	0.53	0.948	19.853	8.639	2.126	1.084	550.869	0.858	38.643	339.039	857.883	4.405	0.015
pde6cSchB	9	2	16	obj24-val24	123.018	226	230.083	326	0.167	0.55	0.141	0.52	0.909	12.093	5.684	2.015	1.332	142.234	0.865	16.443	59.09	57.192	4.575	0.013
pde6cSchB	9	2	17	obj25-val25	136.082	250	237.016	340	0.18	0.564	0.157	0.54	0.919	9.253	4.974	1.657	1.276	147.165	0.925	14.435	55.324	61.227	3.766	0.02
pde6cSchB	9	2	18	obj26-val26	444.716	817	510.848	724	0.199	0.584	0.168	0.552	0.954	17.527	8.082	1.908	1.263	481.214	0.924	34.73	284.809	654.649	4.235	0.016
pde6cSchB	9	2	19	obj27-val27	393.005	722	452.1	632	0.234	0.616	0.189	0.574	0.961	16.38	8.504	2.177	1.306	416.294	0.944	35.466	254.811	489.927	4.936	0.011
pde6cSchB	9	2	20	obj28-val28	544.872	1001	632.007	882	0.165	0.549	0.133	0.51	0.948	22.845	10.867	2.727	1.109	652.183	0.835	53.972	486.967	1202.46	5.982	0.008
pde6cSchB	9	2	21	obj29-val29	352.724	648	438.233	604	0.216	0.6	0.167	0.551	0.955	17.527	9.448	2.992	1.057	373.107	0.945	39.735	239.57	393.549	6.59	0.006
pde6cSchB	9	2	22	obj34-val34	532.352	978	608.555	858	0.171	0.555	0.142	0.522	0.949	20.237	9.211	2.245	1.053	616.898	0.863	42.94	401.286	1075.87	4.595	0.014
pde6cSchB	9	2	23	obj35-val35	127.917	235	247.987	346	0.151	0.532	0.121	0.495	0.901	13.499	8.023	3.296	1.333	149.456	0.856	27.054	83.169	63.148	8.801	0.003
pde6cSchB	9	2	24	obj39-val39	202.49	372	303.457	434	0.191	0.576	0.166	0.55	0.936	10.665	5.623	1.733	1.123	220.887	0.917	18.556	92.479	137.934	3.723	0.022
pde6cSchB	9	2	25	obj41-val12	463.767	852	482.733	686	0.254	0.634	0.216	0.6	0.968	15.275	7.935	2.023	1.061	482.222	0.962	33.815	275.493	657.393	4.151	0.017
pde6cSchB	9	2	26	obj39-val23	302.646	556	393.6	556	0.203	0.588	0.17	0.554	0.949	15.404	6.761	1.678	1.302	353.127	0.857	26.279	180.263	352.529	3.831	0.019
pde6cSchB	10	3	1	obj1-val1	547.594	1006	555.732	776	0.245	0.626	0.198	0.582	0.968	18.744	12.391	2.242	1.124	1410.97	0.388	41.657	365.753	907.719	4.744	0.013
pde6cSchB	10	3	2	obj2-val2	765.869	1407	749.124	1072	0.182	0.566	0.158	0.54	0.959	18.035	12.422	1.806	1.213	2029.47	0.377	46.755	551.317	1877.92	3.965	0.018
pde6cSchB	10	3	3	obj3-val3	561.202	1031	634.775	914	0.157	0.54	0.139	0.518	0.946	17.293	10.265	1.446	1.368	1583.59	0.354	36.536	380.091	1143.4	3.512	0.023
pde6cSchB	10	3	4	obj4-val4	356.535	655	470.752	688	0.149	0.53	0.138	0.517	0.932	14.764	8.375	1.432	1.143	1049.4	0.34	26.1	205.15	502.106	3.321	0.028
pde6cSchB	10	3	5	obj5-val5	461.59	848	498.367	706	0.231	0.614	0.195	0.58	0.963	15.786	10.638	1.846	1.244	1189.73	0.388	33.567	276.011	645.371	4.082	0.017
pde6cSchB	10	3	6	obj6-val6	255.29	469	368.636	532	0.165	0.549	0.147	0.528	0.931	13.774	9.238	1.839	1.326	736.65	0.347	24.989	149.681	247.42	4.172	0.016
pde6cSchB	10	3	7	obj7-val7	467.577	859	543.125	756	0.193	0.578	0.154	0.536	0.954	16.54	11.798	1.996	1.341	1287.34	0.363	38.71	329.814	755.615	4.543	0.013
pde6cSchB	10	3	8	obj8-val8	274.341	504	393.098	548	0.175	0.559	0.14	0.519	0.936	13.972	9.865	1.956	1.426	737.262	0.372	27.056	160.495	247.831	4.561	0.013
pde6cSchB	10	3	9	obj9-val9	334.761	615	459.915	648	0.157	0.54	0.13	0.507	0.934	19.081	12.528	2.26	1.57	1027.35	0.326	40.03	286.573	481.23	5.592	0.008
pde6cSchB	10	3	10	obj10-val10	356.535	655	433.439	612	0.212	0.596	0.177	0.561	0.954	13.733	9.612	1.813	1.196	946.243	0.377	28.03	198.592	408.243	3.956	0.019
pde6cSchB	10	3	11	obj11-val11	437.095	803	499.505	688	0.224	0.607	0.173	0.558	0.961	20.029	13.017	2.651	1.154	1139.8	0.383	42.335	303.732	592.34	5.901	0.008
pde6cSchB	10	3	12	obj12-val12	394.093	724	465.968	648	0.218	0.602	0.174	0.558	0.957	15.101	11.088	2.009	1.33	1063.52	0.371	34.123	255.405	515.712	4.559	0.013
pde6cSchB	10	3	13	obj13-val13	216.642	398	342.162	484	0.158	0.541	0.133	0.51	0.923	11.301	7.43	1.555	1.142	621.869	0.348	19.104	104.993	176.324	3.476	0.025
pde6cSchB	10	3	14	obj14-val14	344.015	632	457.897	652	0.163	0.546	0.139	0.519	0.937	15.744	10.78	1.963	1.38	987.149	0.348	32.444	232.97	444.302	4.518	0.013
pde6cSchB	10	3	15	obj16-val16	381.574	701	511.097	740	0.137	0.516	0.123	0.498	0.929	13.893	8.912	1.285	1.664	1078.49	0.354	28.969	241.24	530.33	3.479	0.022
pde6cSchB	10	3	16	obj17-val17	437.639	804	484.372	688	0.224	0.608	0.191	0.576	0.961	18.375	11.614	2.303	1.093	1131.39	0.387	36.318	273.592	583.63	4.821	0.012
pde6cSchB	10	3	17	obj19-val19	510.035	937	571.238	806	0.19	0.575	0.158	0.54	0.954	18.696	12.54	1.927	1.626	1367.73	0.373	43.12	394.193	852.933	4.717	0.011
pde6cSchB	10	3	18	obj20-val20	463.767	852	515.262	722	0.218	0.602	0.178	0.562	0.96	17.999	12.51	2.285	1.315	1194.36	0.388	40.762	316.933	650.4	5.243	0.01
pde6cSchB	10	3	19	obj21-val21	336.939	619	459.282	662	0.149	0.531	0.133	0.51	0.931	12.777	8.487	1.216	1.803	961.209	0.351	27.157	212.924	421.258	3.464	0.021
pde6cSchB	10	3	20	obj22-val22	513.845	944	563.294	800	0.197	0.582	0.167	0.551	0.956	20.029	11.669	1.869	1.35	1410.84	0.364	39.305	362.043	907.547	4.267	0.015
pde6cSchB	10	3	21	obj23-val23	211.199	388	317.577	454	0.182	0.567	0.158	0.54	0.933	12.057	8.039	1.776	1.185	582.114	0.363	19.94	102.622	154.5	3.875	0.019
pde6cSchB	10	3	22	obj24-val24	255.29	469	395.865	580	0.128	0.503	0.119	0.492	0.911	14.082	8.361	1.478	1.495	749.535	0.341	23.243	147.806	256.151	3.655	0.02
pde6cSchB	10	3	23	obj25-val25	547.049	1005	606.66	876	0.17	0.554	0.152	0.533	0.95	16.63	10.158	1.462	1.356	1514.95	0.361	35.543	358.329	1046.43	3.525	0.023
pde6cSchB	10	3	24	obj26-val26	420.765	773	499.503	700	0.197	0.582	0.161	0.544	0.953	19.963	12.634	2.413	1.238	1171.73	0.359	40.984	308.833	625.995	5.439	0.009
pde6cSchB	10	3	25	obj27-val27	470.843	865	566.441	826	0.15	0.532	0.138	0.517	0.939	13.597	8.49	1.185	1.339	1363.94	0.345	30.416	289.492	848.214	3.196	0.03
pde6cSchB	10	3	26	obj28-val15	336.939	619	532.15	774	0.093	0.454	0.085	0.44	0.897	14.114	9.31	1.474	1.442	1079.35	0.312	29.156	235.551	531.177	3.609	0.021
pde6cSchB	10	3	27	obj29-val15	267.265	491	467.851	690	0.083	0.436	0.079	0.429	0.877	11.916	7.981	1.374	1.295	870.772	0.307	23.509	164.334	345.718	3.363	0.027
pde6cSchB	11	4	1	obj6-val6	545.416	1002	606.665	852	0.184	0.568	0.151	0.532	0.954	19.55	9.671	2.365	1.169	579.841	0.941	45.013	393.524	950.494	5.149	0.01
pde6cSchB	11	4	2	obj12-val12	406.068	746	493.955	696	0.187	0.572	0.155	0.537	0.949	16.818	8.114	1.905	1.446	426.221	0.953	34.039	259.479	513.572	4.465	0.013
pde6cSchB	11	4	3	obj13-val13	508.946	935	559.01	780	0.208	0.593	0.168	0.551	0.959	18.72	9.141	2.273	1.139	543.76	0.936	41.223	350.313	835.883	4.851	0.012
pde6cSchB	11	4	4	obj16-val16	681.498	1252	773.583	1100	0.133	0.511	0.113	0.484	0.941	21.383	9.497	1.799	1.411	785.821	0.867	48.526	562.583	1745.74	4.186	0.015
pde6cSchB	11	4	5	obj17-val17	342.382	629	471.763	680	0.142	0.522	0.126	0.502	0.928	16.1	7.66	1.871	1.404	383.168	0.894	30.842	219.415	415.059	4.335	0.014
pde6cSchB	11	4	6	obj18-val18	296.659	545	416.924	590	0.164	0.547	0.137	0.516	0.934	14.207	7.345	1.982	1.296	325.86	0.91	27.868	174.64	300.188	4.447	0.014
pde6cSchB	11	4	7	obj23-val23	316.254	581	528.623	754	0.089	0.447	0.077	0.425	0.89	18.567	8.507	2.448	1.087	395.701	0.799	34.781	234.396	442.657	5.161	0.011
pde6cSchB	11	4	8	obj24-val24	402.802	740	498.618	710	0.173	0.557	0.148	0.529	0.945	14.939	7.686	1.981	1.098	441.569	0.912	31.827	245.108	551.225	4.133	0.017
pde6cSchB	11	4	9	obj26-val26	397.903	731	493.829	694	0.181	0.565	0.149	0.53	0.947	17.777	9.014	2.404	1.246	426.114	0.934	38.349	270.8	513.315	5.431	0.009
pde6cSchB	11	4	10	obj28-val28	511.124	939	584.727	828	0.176	0.56	0.148	0.529	0.95	17.602	8.553	1.977	1.225	547.202	0.934	38.333	339.403	846.501	4.33	0.015
pde6cSchB	11	4	11	obj29-val29	167.109	307	301.189	422	0.142	0.522	0.116	0.487	0.905	13.781	7.355	2.688	1.246	185.1	0.903	24.397	94.752	96.86	6.282	0.007
pde6cSchB	11	4	12	obj30-val30	519.833	955	569.35	788	0.211	0.595	0.166	0.549	0.96	19.963	9.51	2.438	1.113	544.545	0.955	43.334	360.945	838.301	5.202	0.01
pde6cSchB	11	4	13	obj33-val33	304.279	559	445.29	632	0.14	0.519	0.119	0.491	0.924	15.356	6.764	1.475	1.698	350.908	0.867	27.215	195.628	348.111	3.786	0.017
pde6cSchB	11	4	14	obj34-val34	560.657	1030	602.376	856	0.191	0.576	0.163	0.546	0.956	17.677	8.391	1.742	1.38	591.183	0.948	38.878	374.696	988.042	4.034	0.017
pde6cSchB	11	4	15	obj37-val37	506.769	931	608.679	872	0.148	0.529	0.129	0.505	0.94	16.1	8.108	1.681	1.342	588.72	0.861	37.45	361.695	979.827	3.878	0.019
pde6cSchB	11	4	16	obj38-val38	395.182	726	525.343	762	0.135	0.513	0.122	0.496	0.928	14.4	6.789	1.561	1.145	469.681	0.841	29.184	244.259	623.645	3.487	0.025
pde6cSchB	11	4	17	obj39-val39	405.524	745	511.227	718	0.17	0.554	0.139	0.518	0.943	17.22	8.379	1.896	1.609	426.012	0.952	35.741	276.478	513.067	4.62	0.011
pde6cSchB	11	4	18	obj40-val40	257.467	473	511.853	740	0.062	0.397	0.056	0.382	0.848	15.177	8.003	1.682	2.082	364.733	0.706	33.778	257.038	376.081	4.439	0.01
pde6cSchB	11	4	19	obj42-val42	555.758	1021	578.676	816	0.217	0.601	0.18	0.565	0.962	17.739	8.663	1.944	1.234	583.802	0.952	39.661	368.195	963.526	4.272	0.015
pde6cSchB	11	4	20	obj44-val44	365.788	672	463.449	632	0.202	0.587	0.152	0.534	0.952	18.744	10.214	2.996	1.285	386.954	0.945	45.188	273.866	423.301	7.456	0.005
pde6cSchB	11	4	21	obj46-val46	480.641	883	539.214	766	0.196	0.581	0.167	0.55	0.955	15.575	7.728	1.8	1.185	503.512	0.955	33.537	287.083	716.723	3.918	0.019
pde6cSchB	11	4	22	obj48-val48	476.831	876	613.596	878	0.128	0.504	0.111	0.481	0.93	16.843	8.026	1.494	1.693	572.813	0.832	37.964	377.566	927.593	3.817	0.017
pde6cSchB	11	4	23	obj49-val49	404.435	743	461.803	666	0.211	0.596	0.188	0.573	0.956	13.252	6.713	1.54	1.257	425.363	0.951	27.966	219.783	511.505	3.559	0.023
pde6cSchB	11	4	24	obj50-val50	468.666	861	607.163	884	0.121	0.495	0.111	0.481	0.926	14.745	7.429	1.228	2.119	537.274	0.872	36.713	373.508	816.063	3.609	0.016
pde6cSchB	11	4	25	obj52-val52	495.338	910	704.483	1060	0.079	0.428	0.079	0.43	0.899	14.227	6.609	1.295	1.218	591.689	0.837	32.062	318.662	989.736	3.226	0.03
pde6cSchB	11	4	26	obj54-val54	603.659	1109	674.229	1000	0.139	0.518	0.134	0.512	0.941	15.814	7.078	1.391	1.17	656.109	0.92	34.869	369.148	1216.98	3.294	0.029
pde6cSchB	11	4	27	obj57-val57	420.221	772	541.481	778	0.143	0.523	0.126	0.501	0.934	16.282	7.302	1.351	1.855	481.751	0.872	33.446	304.928	656.109	3.669	0.018
pde6cSchB	11	4	28	obj59-val2	748.45	1375	807.623	1148	0.141	0.521	0.12	0.494	0.946	20.292	10.057	1.934	1.336	852.986	0.877	52.673	631.695	2056.91	4.392	0.014
pde6cSchB	11	4	29	obj60-val2	404.435	743	487.902	696	0.185	0.57	0.159	0.542	0.949	15.646	7.197	1.631	1.305	449.82	0.899	30.389	246.196	572.018	3.751	0.02
pde6cSchB	11	4	30	obj54-val10	417.499	767	538.457	766	0.148	0.529	0.126	0.502	0.936	17.575	8.397	1.881	1.521	460.701	0.906	36.392	294.766	600.026	4.493	0.012
pde6cSchB	11	4	31	obj55-val10	482.819	887	516.773	734	0.225	0.608	0.191	0.576	0.962	14.88	7.597	1.616	1.39	505.662	0.955	33.522	295.258	722.857	3.806	0.019
pde6cSchB	11	4	32	obj55-val11	496.427	912	603.89	856	0.15	0.531	0.127	0.502	0.941	18.387	9.132	2.186	1.241	537.815	0.923	41.213	350.687	817.706	4.843	0.012
pde6cSchB	11	4	33	obj56-val14	93.624	172	182.554	256	0.199	0.584	0.163	0.546	0.917	8.963	4.786	1.837	1.318	103.177	0.907	12.343	36.628	30.095	4.16	0.016
pde6cSchB	11	4	34	obj57-val14	580.798	1067	678.269	980	0.137	0.515	0.122	0.496	0.939	17.322	8.471	1.882	1.065	674.875	0.861	40.37	418.07	1287.59	3.898	0.02
