# Supplementary material for: A Naturally-Derived Compound Schisandrin B Enhanced Light Sensation in the pde6c Zebrafish Model of Retinal Degeneration
Source: PLoS One. 2016 Mar 1;11(3):e0149663. doi: 10.1371/journal.pone.0149663 (PMC4773124; doi:10.1371/journal.pone.0149663)
Supplement: S4 File — (ZIP) [file pone.0149663.s007.zip › counts.xlsx]

## Sheet: Sheet1
count	strain
129	pde6cDMSO
142	pde6cDMSO
164	pde6cDMSO
154	pde6cDMSO
113	pde6cDMSO
161	pde6cDMSO
181	pde6cDMSO
147	pde6cSchB
73	pde6cSchB
39	pde6cSchB
101	pde6cSchB
